# Supplementary material for: Following Tetraploidy in Maize, a Short Deletion Mechanism Removed Genes Preferentially from One of the Two Homeologs
Source: PLoS Biol. 2010 Jun 29;8(6):e1000409. doi: 10.1371/journal.pbio.1000409 (PMC2893956; doi:10.1371/journal.pbio.1000409)
Supplement: Dataset S1 — The sorghum gene list. Sorghum genes from 37 regions were from Sbi1.4 to which we added many genes on the basis of orthology to rice Niponbarre, TIGR 5; the added genes included many with corresponding RNAs since these are absent in Sbi1.4. SI1 uses the format Sbxgxxxxxx for Sbi1.4 genes and sorghum_chrmosomex_startx_stopx for genes we added based on Sb-Os orthology. Genes in local arrays were marked as parent, duplicate (D or DUP), or interrupter (a gene located within a tandem repeat) using published methods [7], and duplicates were marked and ignored subsequently; up to three interrupter genes were permitted. If a remaining gene occurred syntenically (blastn bitscore >50) on a maize homeolog, then it was coded “1” or “2” if it occurred on only one of the homeologs or “B” if it occurred on both. A few genes were invalidated for technical reasons (“N”), and some genes were not found in the syntenic position in either maize homeolog (encoded as “0”). (2.37 MB DOC) [file pbio.1000409.s001.zip]

Archive with 3 entries (2 files):
- SI 1.xls
- __MACOSX/
- __MACOSX/._SI 1.xls
