# Supplementary material for: Following Tetraploidy in Maize, a Short Deletion Mechanism Removed Genes Preferentially from One of the Two Homeologs
Source: PLoS Biol. 2010 Jun 29;8(6):e1000409. doi: 10.1371/journal.pbio.1000409 (PMC2893956; doi:10.1371/journal.pbio.1000409)
Supplement: Dataset S1 — The sorghum gene list. Sorghum genes from 37 regions were from Sbi1.4 to which we added many genes on the basis of orthology to rice Niponbarre, TIGR 5; the added genes included many with corresponding RNAs since these are absent in Sbi1.4. SI1 uses the format Sbxgxxxxxx for Sbi1.4 genes and sorghum_chrmosomex_startx_stopx for genes we added based on Sb-Os orthology. Genes in local arrays were marked as parent, duplicate (D or DUP), or interrupter (a gene located within a tandem repeat) using published methods [7], and duplicates were marked and ignored subsequently; up to three interrupter genes were permitted. If a remaining gene occurred syntenically (blastn bitscore >50) on a maize homeolog, then it was coded “1” or “2” if it occurred on only one of the homeologs or “B” if it occurred on both. A few genes were invalidated for technical reasons (“N”), and some genes were not found in the syntenic position in either maize homeolog (encoded as “0”). (2.37 MB DOC) [file pbio.1000409.s001.zip › SI 1.xls]

## Sheet: Table Of Contents
	This document was exported from Numbers '08. Each table was converted to an Excel worksheet.
	Numbers Sheet Name	Numbers Table Name	Excel Worksheet Name
	Sheet1
		Table 1	Sheet1 - Table 1

## Sheet: Sheet1 - Table 1
	44587 sorghum gene names from Sbi1.4 + Version 1 of freeling lab Os-Sb CNS pipeline, 2009 official genes are given SbXg numbers by JGI	Tinyurl.Com/xxxxxx This fetches the GEvo panel from CoGe (Freeling lab) servers	Name of homeologous region	Fractionation code. B=retained, o= not present in Zm, N or NRD= not reliable data, 1 or chrom.#, 2 or chrom#	44587 sorghum gene names from Sbi1.4 + Version 1 of freeling lab Os-Sb CNS pipeline, 2009 official genes are given SbXg numbers by JGI	Chr. Sb	start	end	Os ortholog, if any	dup_info (= Brent's dups)(occasionally, a duplicate is marked with a "=")	strand
	Sb01g000200				Sb01g000200	1	2164	2829			+
	sorghum_1_8338_9052				sorghum_1_8338_9052	1	8338	9052			-
	Sb01g000210				Sb01g000210	1	11418	14814			-
	sorghum_1_16326_16542				sorghum_1_16326_16542	1	16326	16542			+
	Sb01g000220				Sb01g000220	1	24840	42442			-
	sorghum_1_50501_50664				sorghum_1_50501_50664	1	50501	50664			+
	Sb01g000230				Sb01g000230	1	60122	63495			+
	Sb01g000240				Sb01g000240	1	63649	69514	Os03g64400		-
	Sb01g000245				Sb01g000245	1	76171	78960			-
	Sb01g000250				Sb01g000250	1	79810	81660	Os03g64390		+
	Sb01g000255				Sb01g000255	1	82098	107334	Os03g64380		+
	Sb01g000260				Sb01g000260	1	110179	112514	Os03g64370		-
	Sb01g000270				Sb01g000270	1	112974	116051	Os03g64350		+
	Sb01g000280				Sb01g000280	1	116303	136465	Os03g64320		-
	sorghum_1_141764_142087				sorghum_1_141764_142087	1	141764	142087			+
	Sb01g000290				Sb01g000290	1	155165	155581			+
	Sb01g000300				Sb01g000300	1	156091	162151	Os03g64300		-
	Sb01g000310				Sb01g000310	1	162795	167954			-
	sorghum_1_173726_174046				sorghum_1_173726_174046	1	173726	174046			+
	Sb01g000320				Sb01g000320	1	180878	183719			-
	Sb01g000330				Sb01g000330	1	186074	205207	Os03g64290		+
	Sb01g000340				Sb01g000340	1	212148	213606			+
	Sb01g000350				Sb01g000350	1	217569	220331			+
	sorghum_1_226448_226651				sorghum_1_226448_226651	1	226448	226651			-
	sorghum_1_229835_230025				sorghum_1_229835_230025	1	229835	230025			+
	sorghum_1_234689_235136				sorghum_1_234689_235136	1	234689	235136			-
	Sb01g000352				Sb01g000352	1	246149	247132	Os03g64260		+
	Sb01g000355				Sb01g000355	1	251508	255065	Os03g64250		-
	sorghum_1_257755_258104				sorghum_1_257755_258104	1	257755	258104			-
	Sb01g000357				Sb01g000357	1	259261	259971			+
	sorghum_1_260014_260198				sorghum_1_260014_260198	1	260014	260198			+
	Sb01g000360				Sb01g000360	1	260203	260729			+
	Sb01g000365				Sb01g000365	1	261854	264081	Os03g64230		-
	Sb01g000370				Sb01g000370	1	272642	276458	Os03g64219		+
	Sb01g000380				Sb01g000380	1	278678	282613	Os03g64210		+
	Sb01g000390				Sb01g000390	1	282841	286296			+
	Sb01g000400				Sb01g000400	1	291268	298468	Os03g64200		+
	Sb01g000410				Sb01g000410	1	298658	299952			-
	Sb01g000420				Sb01g000420	1	300949	306353	Os03g64190		+
	Sb01g000430				Sb01g000430	1	310079	311335	Os03g64170		+
	Sb01g000440				Sb01g000440	1	336344	337798	Os03g64150		+
	Sb01g000443				Sb01g000443	1	342275	343588			+
	Sb01g000446				Sb01g000446	1	344303	345871	Os03g64140		+
	Sb01g000450				Sb01g000450	1	358631	360187	Os03g64130		+
	Sb01g000460				Sb01g000460	1	363231	368612	Os03g64110		-
	sorghum_1_370292_371136				sorghum_1_370292_371136	1	370292	371136			+
	Sb01g000470				Sb01g000470	1	374409	378342			-
	Sb01g000475				Sb01g000475	1	380806	381033			+
	Sb01g000480				Sb01g000480	1	383146	384596	Os03g64100		+
	Sb01g000490				Sb01g000490	1	388285	398779	Os03g64080		+
	Sb01g000500				Sb01g000500	1	399040	399792	Os03g64070		-
	Sb01g000510				Sb01g000510	1	406694	410929			+
	Sb01g000520				Sb01g000520	1	411383	411989	Os03g64060		+
	Sb01g000530				Sb01g000530	1	414180	415242	Os03g64030	P	-
	Sb01g000540				Sb01g000540	1	417524	418318		I	+
	Sb01g000550				Sb01g000550	1	420864	422582		Sb01g000530	+
	Sb01g000560				Sb01g000560	1	424004	427324			-
	Sb01g000570				Sb01g000570	1	429067	433590	Os03g64020		+
	Sb01g000580				Sb01g000580	1	462325	464149	Os03g63970		+
	sorghum_1_494378_494707				sorghum_1_494378_494707	1	494378	494707		P	-
	sorghum_1_494647_495070				sorghum_1_494647_495070	1	494647	495070		sorghum_1_494378_494707	+
	sorghum_1_494940_495175				sorghum_1_494940_495175	1	494940	495175		sorghum_1_494378_494707	-
	Sb01g000585				Sb01g000585	1	511319	512269			-
	Sb01g000590				Sb01g000590	1	536037	537265	Os03g63950		-
	Sb01g000600				Sb01g000600	1	537759	544382	Os03g63940		-
	Sb01g000605				Sb01g000605	1	552349	552696			+
	Sb01g000610				Sb01g000610	1	553713	555232			+
	Sb01g000620				Sb01g000620	1	556154	562376	Os03g63920		-
	Sb01g000626				Sb01g000626	1	565711	567489			+
	Sb01g000630				Sb01g000630	1	574735	576396	Os03g63910		+
	Sb01g000640				Sb01g000640	1	576932	579463			-
	Sb01g000650				Sb01g000650	1	580090	581169	Os03g63900	P	-
	Sb01g000660				Sb01g000660	1	583694	584782		Sb01g000650	-
	Sb01g000670				Sb01g000670	1	588180	588789	Os03g63890		-
	Sb01g000680				Sb01g000680	1	595752	599601	Os03g63860		-
	Sb01g000690				Sb01g000690	1	600180	601699	Os03g63850		-
	sorghum_1_643856_644057				sorghum_1_643856_644057	1	643856	644057			-
	Sb01g000693				Sb01g000693	1	664018	664329			+
	sorghum_1_664567_666408				sorghum_1_664567_666408	1	664567	666408		P	-
	sorghum_1_665887_666478				sorghum_1_665887_666478	1	665887	666478		sorghum_1_664567_666408	+
	Sb01g000696				Sb01g000696	1	676390	680269	Os03g63810		-
	Sb01g000700				Sb01g000700	1	695565	700955	Os03g63770		+
	Sb01g000705				Sb01g000705	1	703853	704602			-
	Sb01g000710				Sb01g000710	1	708380	710481	Os03g63760		+
	Sb01g000720				Sb01g000720	1	716030	722023			+
	Sb01g000725				Sb01g000725	1	726216	727520			+
	Sb01g000730				Sb01g000730	1	728960	732969	Os03g63750		-
	Sb01g000740				Sb01g000740	1	734688	735239			+
	Sb01g000750				Sb01g000750	1	736137	738972	Os03g63730		-
	Sb01g000760				Sb01g000760	1	739232	741979	Os03g63720		+
	Sb01g000770				Sb01g000770	1	743488	747212	Os03g63710		+
	Sb01g000775				Sb01g000775	1	748912	749499	Os03g63700		-
	Sb01g000780				Sb01g000780	1	750321	757442			-
	Sb01g000790				Sb01g000790	1	757682	759849	Os03g63690	P	+
	Sb01g000800				Sb01g000800	1	763676	767084		Sb01g000790	+
	Sb01g000810				Sb01g000810	1	767891	769913	Os03g63680		-
	Sb01g000820				Sb01g000820	1	769899	773305	Os03g63670		+
	Sb01g000830				Sb01g000830	1	777709	782029	Os03g63660		+
	Sb01g000840				Sb01g000840	1	783210	784742	Os03g63650		-
	sorghum_1_802560_803104				sorghum_1_802560_803104	1	802560	803104		P	+
	sorghum_1_802947_803101				sorghum_1_802947_803101	1	802947	803101		sorghum_1_802560_803104	-
	sorghum_1_803415_803901				sorghum_1_803415_803901	1	803415	803901			-
	sorghum_1_804159_804318				sorghum_1_804159_804318	1	804159	804318			-
	sorghum_1_805973_808026				sorghum_1_805973_808026	1	805973	808026		P	-
	sorghum_1_806681_807537				sorghum_1_806681_807537	1	806681	807537		sorghum_1_805973_808026	+
	sorghum_1_807227_808209				sorghum_1_807227_808209	1	807227	808209		sorghum_1_805973_808026	-
	sorghum_1_808557_808884				sorghum_1_808557_808884	1	808557	808884			-
	Sb01g000850				Sb01g000850	1	825951	829043	Os03g63590		+
	Sb01g000860				Sb01g000860	1	830569	832191	Os03g63580		-
	Sb01g000870				Sb01g000870	1	833372	834689	Os03g63554		-
	Sb01g000880				Sb01g000880	1	835277	836745	Os03g63550		+
	Sb01g000890				Sb01g000890	1	839655	841037	Os03g63540		+
	Sb01g000893				Sb01g000893	1	850828	851142			+
	Sb01g000896				Sb01g000896	1	852557	856948			-
	Sb01g000900				Sb01g000900	1	858904	865339	Os03g63530		-
	Sb01g000910				Sb01g000910	1	871175	875678	Os03g63520		+
	Sb01g000920				Sb01g000920	1	876159	877616	Os03g63510		+
	sorghum_1_880851_881751				sorghum_1_880851_881751	1	880851	881751			-
	Sb01g000930				Sb01g000930	1	881833	882812			+
	Sb01g000940				Sb01g000940	1	885276	891075	Os03g63500		+
	Sb01g000950				Sb01g000950	1	891889	892629			+
	Sb01g000960				Sb01g000960	1	906907	909951			+
	Sb01g000970				Sb01g000970	1	913946	916383	Os03g63490		-
	Sb01g000980				Sb01g000980	1	917862	920051			-
	Sb01g000990				Sb01g000990	1	920318	922439	Os03g63480		-
	Sb01g001000				Sb01g001000	1	927837	929704			+
	Sb01g001010				Sb01g001010	1	930055	935516	Os03g63470		-
	Sb01g001020				Sb01g001020	1	936171	938454	Os03g63450		-
	Sb01g001030				Sb01g001030	1	942438	944166	Os03g63440		-
	Sb01g001040				Sb01g001040	1	945221	949039			-
	Sb01g001050				Sb01g001050	1	950394	955589	Os03g63430		+
	Sb01g001060				Sb01g001060	1	958452	960898			+
	Sb01g001070				Sb01g001070	1	961953	965271	Os03g63420		-
	Sb01g001080				Sb01g001080	1	965473	969713	Os03g63410		+
	Sb01g001090				Sb01g001090	1	994657	996822			+
	Sb01g001100				Sb01g001100	1	997506	999667	Os03g63400		-
	sorghum_1_999616_999638				sorghum_1_999616_999638	1	999616	999638	rice_3_35761092_35761114		-
	Sb01g001110				Sb01g001110	1	1002179	1005878	Os03g63380		+
	Sb01g001120				Sb01g001120	1	1008931	1012638	Os03g63370		+
	Sb01g001130				Sb01g001130	1	1014516	1015973	Os03g63360		+
	Sb01g001140				Sb01g001140	1	1016080	1021285	Os03g63330		-
	Sb01g001150				Sb01g001150	1	1025935	1026696	Os03g63320		+
	sorghum_1_1029891_1030265				sorghum_1_1029891_1030265	1	1029891	1030265	osa-MIR1433		-
	sorghum_1_1034934_1035862				sorghum_1_1034934_1035862	1	1034934	1035862			+
	Sb01g001155				Sb01g001155	1	1036063	1036428			+
	Sb01g001160				Sb01g001160	1	1042154	1044264	Os03g63310	P	-
	Sb01g001170				Sb01g001170	1	1052435	1057485	Os03g63290	I	+
	Sb01g001180				Sb01g001180	1	1058885	1061083		Sb01g001160	-
	sorghum_1_1061122_1061224				sorghum_1_1061122_1061224	1	1061122	1061224			+
	sorghum_1_1061270_1061411				sorghum_1_1061270_1061411	1	1061270	1061411			-
	Sb01g001190				Sb01g001190	1	1126443	1128815		P	-
	Sb01g001200				Sb01g001200	1	1131660	1134016		I	-
	sorghum_1_1135661_1135793				sorghum_1_1135661_1135793	1	1135661	1135793		I	+
	Sb01g001210				Sb01g001210	1	1157208	1160809		Sb01g001190	+
	Sb01g001220				Sb01g001220	1	1161652	1163330			+
	Sb01g001230				Sb01g001230	1	1178295	1179870			-
	Sb01g001240				Sb01g001240	1	1182432	1184712			-
	Sb01g001250				Sb01g001250	1	1203863	1206007		P	-
	Sb01g001260				Sb01g001260	1	1211869	1216237		Sb01g001250	-
	Sb01g001270				Sb01g001270	1	1223794	1229333	Os03g63250		+
	Sb01g001280				Sb01g001280	1	1229865	1232875	Os03g63140		-
	Sb01g001290				Sb01g001290	1	1235430	1238832	Os03g63110		+
	Sb01g001300				Sb01g001300	1	1239829	1242829	Os03g63090		-
	Sb01g001310				Sb01g001310	1	1244158	1247121			-
	Sb01g001315				Sb01g001315	1	1248560	1249086			-
	Sb01g001320				Sb01g001320	1	1249204	1251967			-
	Sb01g001330				Sb01g001330	1	1255429	1258252			-
	Sb01g001340				Sb01g001340	1	1258534	1260700			+
	sorghum_1_1261766_1261930				sorghum_1_1261766_1261930	1	1261766	1261930			+
	Sb01g001350				Sb01g001350	1	1265799	1267974	Os03g63074		+
	Sb01g001360				Sb01g001360	1	1270279	1272886			+
	sorghum_1_1273165_1273836				sorghum_1_1273165_1273836	1	1273165	1273836			-
	Sb01g001370				Sb01g001370	1	1275671	1276611	Os03g63060		-
	Sb01g001380				Sb01g001380	1	1281927	1284032	Os03g63040		-
	sorghum_1_1287308_1287411				sorghum_1_1287308_1287411	1	1287308	1287411			-
	sorghum_1_1291922_1293113				sorghum_1_1291922_1293113	1	1291922	1293113			+
	Sb01g001390				Sb01g001390	1	1297890	1304843	Os03g63020	P	-
	Sb01g001400				Sb01g001400	1	1309726	1311550		I	-
	sorghum_1_1312155_1312259				sorghum_1_1312155_1312259	1	1312155	1312259		Sb01g001390	-
	Sb01g001410				Sb01g001410	1	1313414	1320958		Sb01g001390	+
	Sb01g001420				Sb01g001420	1	1324941	1328051			+
	Sb01g001430				Sb01g001430	1	1329405	1331260	Os03g62860		+
	Sb01g001440				Sb01g001440	1	1333771	1337497			+
	Sb01g001445				Sb01g001445	1	1340655	1341443	Os03g62850		+
	Sb01g001450				Sb01g001450	1	1341848	1344048			+
	sorghum_1_1344251_1348079				sorghum_1_1344251_1348079	1	1344251	1348079		P	-
	sorghum_1_1346279_1346737				sorghum_1_1346279_1346737	1	1346279	1346737		sorghum_1_1344251_1348079	+
	Sb01g001460				Sb01g001460	1	1350134	1353275	Os03g62830		+
	Sb01g001470				Sb01g001470	1	1354612	1356228	Os03g62790		+
	Sb01g001480				Sb01g001480	1	1356813	1359998	Os03g62780		+
	Sb01g001490				Sb01g001490	1	1361692	1362609	Os03g62770		+
	Sb01g001500				Sb01g001500	1	1365384	1378197			+
	sorghum_1_1378702_1378884				sorghum_1_1378702_1378884	1	1378702	1378884			-
	Sb01g001510				Sb01g001510	1	1378953	1379249			-
	Sb01g001520				Sb01g001520	1	1380082	1388807	Os03g62750		+
	Sb01g001530				Sb01g001530	1	1389200	1389562			-
	Sb01g001540				Sb01g001540	1	1392180	1395199	Os03g62740		+
	Sb01g001550				Sb01g001550	1	1395611	1398506	Os03g62730		-
	Sb01g001560				Sb01g001560	1	1411308	1414886	Os03g62680		+
	sorghum_1_1415344_1415453				sorghum_1_1415344_1415453	1	1415344	1415453	Os03g62670		-
	Sb01g001565				Sb01g001565	1	1415502	1416243		P	-
	Sb01g001570				Sb01g001570	1	1417195	1419407		Sb01g001565	-
	Sb01g001580				Sb01g001580	1	1419886	1426529		I	+
	Sb01g001585				Sb01g001585	1	1428110	1430729		Sb01g001565	-
	Sb01g001590				Sb01g001590	1	1431272	1435540		Sb01g001580	+
	Sb01g001600				Sb01g001600	1	1436370	1439032		P	+
	Sb01g001610				Sb01g001610	1	1440789	1443137		Sb01g001600	+
	Sb01g001615				Sb01g001615	1	1445646	1448310	Os03g62660		-
	Sb01g001620				Sb01g001620	1	1449269	1456672	Os03g62650		-
	sorghum_1_1457810_1459263				sorghum_1_1457810_1459263	1	1457810	1459263			+
	Sb01g001630				Sb01g001630	1	1459295	1459909			+
	Sb01g001640				Sb01g001640	1	1475109	1480625	Os03g62640		+
	sorghum_1_1479334_1479546				sorghum_1_1479334_1479546	1	1479334	1479546	rice_3_35386325_35386537		+
	Sb01g001650				Sb01g001650	1	1480756	1482162	Os03g62630		-
	Sb01g001660				Sb01g001660	1	1484757	1487567			+
	Sb01g001670				Sb01g001670	1	1488230	1493550			+
	Sb01g001680				Sb01g001680	1	1494602	1498213	Os03g62610		-
	Sb01g001690				Sb01g001690	1	1501173	1501956	Os03g62600		+
	Sb01g001700				Sb01g001700	1	1502825	1504511	Os03g62590		+
	sorghum_1_1504758_1504845				sorghum_1_1504758_1504845	1	1504758	1504845	rice_3_35367432_35367519		+
	Sb01g001710				Sb01g001710	1	1505437	1510678			-
	Sb01g001720				Sb01g001720	1	1511125	1519059			+
	sorghum_1_1520475_1521487				sorghum_1_1520475_1521487	1	1520475	1521487	Os03g62580	P	-
	sorghum_1_1521326_1521438				sorghum_1_1521326_1521438	1	1521326	1521438		sorghum_1_1520475_1521487	+
	Sb01g001730				Sb01g001730	1	1521488	1522530			-
	Sb01g001740				Sb01g001740	1	1523174	1525386			-
	Sb01g001750				Sb01g001750	1	1526850	1531809	Os03g62510		+
	sorghum_1_1532041_1532170				sorghum_1_1532041_1532170	1	1532041	1532170			-
	Sb01g001760				Sb01g001760	1	1533346	1539424	Os03g62500		+
	Sb01g001770				Sb01g001770	1	1539915	1542434	Os03g62490		+
	Sb01g001780				Sb01g001780	1	1546049	1547635		P	+
	Sb01g001790				Sb01g001790	1	1549069	1550199	Os03g62440	I	+
	Sb01g001800				Sb01g001800	1	1554078	1554740		I	+
	Sb01g001810				Sb01g001810	1	1560620	1564110	Os03g62420	I	-
	sorghum_1_1565286_1565377				sorghum_1_1565286_1565377	1	1565286	1565377	rice_3_35299489_35299580		-
	Sb01g001820				Sb01g001820	1	1566669	1568213		Sb01g001780	-
	Sb01g001830				Sb01g001830	1	1570285	1571547		Sb01g001790	-
	Sb01g001840				Sb01g001840	1	1574594	1576310		P	+
	Sb01g001850				Sb01g001850	1	1579645	1582123		Sb01g001840	+
	sorghum_1_1585701_1585813				sorghum_1_1585701_1585813	1	1585701	1585813		P	-
	sorghum_1_1585874_1586667				sorghum_1_1585874_1586667	1	1585874	1586667		I	-
	Sb01g001853				Sb01g001853	1	1587666	1588280		I	-
	Sb01g001856				Sb01g001856	1	1591200	1591526		sorghum_1_1585701_1585813	+
	Sb01g001860				Sb01g001860	1	1592079	1592678			+
	sorghum_1_1593783_1593858				sorghum_1_1593783_1593858	1	1593783	1593858	rice_3_35273725_35273800		-
	Sb01g001870				Sb01g001870	1	1595165	1598817			+
	Sb01g001880				Sb01g001880	1	1599001	1601381	Os03g62370		-
	Sb01g001890				Sb01g001890	1	1618364	1623273	Os03g62314		+
	Sb01g001893				Sb01g001893	1	1624492	1624785			-
	Sb01g001896				Sb01g001896	1	1630747	1631433			-
	Sb01g001900				Sb01g001900	1	1647335	1650494	Os03g62270		-
	Sb01g001905				Sb01g001905	1	1652610	1657771	Os03g62260		+
	Sb01g001910				Sb01g001910	1	1658234	1664332			+
	Sb01g001920				Sb01g001920	1	1664872	1667590	Os03g62250		+
	Sb01g001930				Sb01g001930	1	1669079	1678310			-
	Sb01g001940				Sb01g001940	1	1679237	1680577	Os03g62240		+
	Sb01g001950				Sb01g001950	1	1681383	1682184	Os03g62230		-
	sorghum_1_1682346_1682488				sorghum_1_1682346_1682488	1	1682346	1682488			-
	Sb01g001960				Sb01g001960	1	1688491	1689043	Os03g62210		-
	Sb01g001970				Sb01g001970	1	1689233	1693195	Os03g62200		-
	Sb01g001980				Sb01g001980	1	1708946	1712333	Os03g62180		+
	sorghum_1_1712837_1712915				sorghum_1_1712837_1712915	1	1712837	1712915	rice_3_35157698_35157776		+
	Sb01g001990				Sb01g001990	1	1713076	1717885	Os03g62170		-
	Sb01g001995				Sb01g001995	1	1721650	1723883			+
	Sb01g002000				Sb01g002000	1	1724510	1727040	Os03g62160		+
	Sb01g002010				Sb01g002010	1	1727815	1728579	Os03g62120		-
	sorghum_1_1734439_1734540				sorghum_1_1734439_1734540	1	1734439	1734540			-
	Sb01g002020				Sb01g002020	1	1735828	1743988	Os03g62110		-
	Sb01g002030				Sb01g002030	1	1744752	1746990			-
	sorghum_1_1749169_1749273				sorghum_1_1749169_1749273	1	1749169	1749273		P	-
	Sb01g002040				Sb01g002040	1	1752114	1756675		sorghum_1_1749169_1749273	-
	Sb01g002050				Sb01g002050	1	1764441	1770436	Os03g62090		-
	sorghum_1_1771611_1771628				sorghum_1_1771611_1771628	1	1771611	1771628			-
	Sb01g002060				Sb01g002060	1	1775727	1779775			-
	Sb01g002070				Sb01g002070	1	1782923	1787187			+
	Sb01g002080				Sb01g002080	1	1787330	1790722	Os03g62060	P	-
	Sb01g002090				Sb01g002090	1	1793789	1796863		Sb01g002080	-
	Sb01g002100				Sb01g002100	1	1797151	1799864	Os03g62030		+
	Sb01g002110				Sb01g002110	1	1800521	1800904	Os03g62020		-
	sorghum_1_1800905_1801103				sorghum_1_1800905_1801103	1	1800905	1801103			-
	Sb01g002120				Sb01g002120	1	1802717	1804453			-
	Sb01g002130				Sb01g002130	1	1806789	1807754	Os03g62010		-
	Sb01g002140				Sb01g002140	1	1808763	1817527			-
	Sb01g002150				Sb01g002150	1	1817828	1820111			+
	Sb01g002160				Sb01g002160	1	1821501	1823464	Os03g61980		-
	Sb01g002170				Sb01g002170	1	1829471	1833048	Os03g61970		+
	Sb01g002180				Sb01g002180	1	1834104	1836795	Os03g61960		-
	Sb01g002190				Sb01g002190	1	1838311	1844713	Os03g61950		-
	Sb01g002200				Sb01g002200	1	1845098	1850967	Os03g61930		+
	Sb01g002210				Sb01g002210	1	1851978	1855046	Os03g61920		-
	Sb01g002220				Sb01g002220	1	1860123	1860658	Os03g61900		+
	Sb01g002230				Sb01g002230	1	1861768	1866624	Os03g61890		-
	Sb01g002240				Sb01g002240	1	1868708	1872432	Os03g61620		-
	Sb01g002250				Sb01g002250	1	1878740	1881411			-
	Sb01g002260				Sb01g002260	1	1882523	1887117	Os03g61580		-
	Sb01g002270				Sb01g002270	1	1893474	1894559	Os03g61570		-
	Sb01g002280				Sb01g002280	1	1897252	1903135	Os03g61560		+
	Sb01g002290				Sb01g002290	1	1905810	1907621	Os03g61550		-
	Sb01g002300				Sb01g002300	1	1913767	1918879	Os03g61540		+
	Sb01g002310				Sb01g002310	1	1920066	1921943			+
	Sb01g002320				Sb01g002320	1	1923192	1923755			+
	Sb01g002325				Sb01g002325	1	1924738	1927029			-
	Sb01g002330				Sb01g002330	1	1928990	1929577	Os03g61510		+
	Sb01g002335				Sb01g002335	1	1930925	1931245			+
	Sb01g002340				Sb01g002340	1	1932483	1933562	Os03g61430	P	+
	Sb01g002350				Sb01g002350	1	1937186	1938020		Sb01g002340	+
	Sb01g002360				Sb01g002360	1	1940535	1941159		Sb01g002340	+
	Sb01g002370				Sb01g002370	1	1943471	1944008		Sb01g002340	+
	Sb01g002380				Sb01g002380	1	1945542	1946264	Os03g61410		+
	sorghum_1_1947539_1947650				sorghum_1_1947539_1947650	1	1947539	1947650			-
	Sb01g002385				Sb01g002385	1	1948154	1949112			-
	Sb01g002390				Sb01g002390	1	1949933	1953403			-
	Sb01g002400				Sb01g002400	1	1960232	1965330	Os03g61340	P	+
	Sb01g002410				Sb01g002410	1	1965862	1968700		Sb01g002400	+
	Sb01g002420				Sb01g002420	1	1975985	1978374	Os03g61330		-
	Sb01g002430				Sb01g002430	1	1980470	1984054			-
	Sb01g002440				Sb01g002440	1	1985573	1989049	Os03g61680		-
	Sb01g002450				Sb01g002450	1	1991811	1994857	Os03g61690		+
	Sb01g002460				Sb01g002460	1	1998022	2001114			+
	Sb01g002470				Sb01g002470	1	2002979	2008996	Os03g61700		+
	Sb01g002480				Sb01g002480	1	2011643	2016961	Os03g61710		+
	Sb01g002490				Sb01g002490	1	2023953	2027194	Os03g61720		+
	Sb01g002500				Sb01g002500	1	2029104	2031412	Os03g61730		-
	sorghum_1_2031536_2031944				sorghum_1_2031536_2031944	1	2031536	2031944			+
	sorghum_1_2033299_2033684				sorghum_1_2033299_2033684	1	2033299	2033684			+
	Sb01g002510				Sb01g002510	1	2041180	2042267	Os03g61740		+
	Sb01g002520				Sb01g002520	1	2043093	2045974	Os03g61750		+
	Sb01g002530				Sb01g002530	1	2045981	2052205	Os03g61760		-
	sorghum_1_2069163_2069504				sorghum_1_2069163_2069504	1	2069163	2069504			+
	Sb01g002540				Sb01g002540	1	2076018	2078262	Os03g61780		+
	Sb01g002550				Sb01g002550	1	2088915	2091624	Os03g61800		+
	sorghum_1_2092571_2093555				sorghum_1_2092571_2093555	1	2092571	2093555	Os03g61810		-
	Sb01g002560				Sb01g002560	1	2093561	2093891			-
	sorghum_1_2100986_2101098				sorghum_1_2100986_2101098	1	2100986	2101098			+
	Sb01g002570				Sb01g002570	1	2104635	2105030			-
	Sb01g002580				Sb01g002580	1	2110079	2117299	Os03g61820		+
	Sb01g002590				Sb01g002590	1	2119766	2121194	Os03g61829	P	+
	Sb01g002595				Sb01g002595	1	2122614	2125714	Os03g61260	I	+
	Sb01g002600				Sb01g002600	1	2126253	2127893		Sb01g002590	+
	Sb01g002610				Sb01g002610	1	2128415	2130430		Sb01g002595	+
	Sb01g002620				Sb01g002620	1	2132399	2132743			+
	Sb01g002630				Sb01g002630	1	2136555	2139282			+
	Sb01g002640				Sb01g002640	1	2144315	2149695			+
	Sb01g002650				Sb01g002650	1	2160516	2161536	Os03g61240		-
	Sb01g002660				Sb01g002660	1	2169962	2176738	Os03g61220		-
	sorghum_1_2178903_2182639				sorghum_1_2178903_2182639	1	2178903	2182639			-
	sorghum_1_2187121_2187395				sorghum_1_2187121_2187395	1	2187121	2187395			+
	sorghum_1_2188137_2188256				sorghum_1_2188137_2188256	1	2188137	2188256			+
	sorghum_1_2188774_2189658				sorghum_1_2188774_2189658	1	2188774	2189658		P	-
	sorghum_1_2188869_2189197				sorghum_1_2188869_2189197	1	2188869	2189197		sorghum_1_2188774_2189658	+
	Sb01g002670				Sb01g002670	1	2191210	2194365			-
	sorghum_1_2203667_2207371				sorghum_1_2203667_2207371	1	2203667	2207371		P	+
	sorghum_1_2205481_2206399				sorghum_1_2205481_2206399	1	2205481	2206399		sorghum_1_2203667_2207371	-
	sorghum_1_2208552_2208700				sorghum_1_2208552_2208700	1	2208552	2208700			+
	sorghum_1_2210132_2210827				sorghum_1_2210132_2210827	1	2210132	2210827			+
	Sb01g002680				Sb01g002680	1	2230321	2234081	Os03g61210		+
	Sb01g002690				Sb01g002690	1	2235112	2237901	Os03g61200		-
	Sb01g002700				Sb01g002700	1	2239091	2240110	Os03g61150	P	+
	Sb01g002710				Sb01g002710	1	2240980	2243493	Os03g61140	I	-
	Sb01g002720				Sb01g002720	1	2244253	2245387		Sb01g002700	-
	Sb01g002723				Sb01g002723	1	2249041	2250853			+
	sorghum_1_2251054_2251393				sorghum_1_2251054_2251393	1	2251054	2251393			-
	Sb01g002726				Sb01g002726	1	2251401	2251894			+
	Sb01g002730				Sb01g002730	1	2253438	2254634			+
	Sb01g002740				Sb01g002740	1	2259441	2260082			-
	Sb01g002750				Sb01g002750	1	2262707	2265582	Os03g61130		-
	Sb01g002760				Sb01g002760	1	2272023	2277198	Os03g61120		+
	Sb01g002770				Sb01g002770	1	2280279	2282517	Os03g61110		-
	Sb01g002775				Sb01g002775	1	2286254	2289248	Os03g61100		+
	Sb01g002780				Sb01g002780	1	2290085	2290462	Os03g61090		-
	Sb01g002785				Sb01g002785	1	2295412	2297951			+
	Sb01g002790				Sb01g002790	1	2301057	2304032			-
	Sb01g002800				Sb01g002800	1	2305712	2308143	Os03g61060		+
	Sb01g002810				Sb01g002810	1	2308209	2315871	Os03g61050		-
	Sb01g002820				Sb01g002820	1	2319774	2321281	Os03g61040		+
	Sb01g002830				Sb01g002830	1	2323078	2325424	Os03g61030		-
	Sb01g002840				Sb01g002840	1	2325741	2327731	Os03g61019		+
	sorghum_1_2333490_2333596				sorghum_1_2333490_2333596	1	2333490	2333596	Os03g61010		-
	Sb01g002850				Sb01g002850	1	2333625	2338249			-
	Sb01g002860				Sb01g002860	1	2352378	2353909	Os03g60960	P	+
	Sb01g002870				Sb01g002870	1	2357872	2359400		Sb01g002860	-
	Sb01g002880				Sb01g002880	1	2360852	2362686	Os03g60950	I	+
	Sb01g002890				Sb01g002890	1	2371345	2372839		Sb01g002860	+
	Sb01g002900	http://tinyurl.com/l8xxlf	AL 1-1 MF 9-12-09	B	Sb01g002900	1	2374388	2375692			-
	Sb01g002910	http://tinyurl.com/l8xxlf	AL 1-1 MF 9-12-09	2	Sb01g002910	1	2376848	2379525	Os03g60939		-
	Sb01g002920	http://tinyurl.com/l8xxlf	AL 1-1 MF 9-12-09	1	Sb01g002920	1	2381230	2383287	Os03g60920		-
	sorghum_1_2383768_2384186	http://tinyurl.com/l8xxlf	AL 1-1 MF 9-12-09	0	sorghum_1_2383768_2384186	1	2383768	2384186	Os03g60910		-
	Sb01g002930	http://tinyurl.com/l8xxlf	AL 1-1 MF 9-12-09	B	Sb01g002930	1	2384190	2388209			+
	Sb01g002940	http://tinyurl.com/l8xxlf	AL 1-1 MF 9-12-09	B	Sb01g002940	1	2388497	2389294	Os03g60900		+
	Sb01g002950	http://tinyurl.com/l8xxlf	AL 1-1 MF 9-12-09	1	Sb01g002950	1	2392714	2396476	Os03g60890		+
	Sb01g002960	http://tinyurl.com/l8xxlf	AL 1-1 MF 9-12-09	B	Sb01g002960	1	2400526	2403746	Os03g60880		+
	Sb01g002970	http://tinyurl.com/l8xxlf	AL 1-1 MF 9-12-09	B	Sb01g002970	1	2408275	2408643			+
	Sb01g002980	http://tinyurl.com/l8xxlf	AL 1-1 MF 9-12-09	B	Sb01g002980	1	2414021	2416789	Os03g60870		+
	Sb01g002990	http://tinyurl.com/l8xxlf	AL 1-1 MF 9-12-09	B	Sb01g002990	1	2426553	2429064	Os03g60850		+
	Sb01g003000	http://tinyurl.com/l8xxlf	AL 1-1 MF 9-12-09	B	Sb01g003000	1	2433810	2436043	Os03g60840		+
	sorghum_1_2438120_2438276	http://tinyurl.com/l8xxlf	AL 1-1 MF 9-12-09	1	sorghum_1_2438120_2438276	1	2438120	2438276	Os03g60820		+
	Sb01g003005	http://tinyurl.com/l8xxlf	AL 1-1 MF 9-12-09	1	Sb01g003005	1	2439604	2440694			+
	sorghum_1_2441582_2441932	http://tinyurl.com/l8xxlf	AL 1-1 MF 9-12-09	B	sorghum_1_2441582_2441932	1	2441582	2441932			-
	Sb01g003010	http://tinyurl.com/l8xxlf	AL 1-1 MF 9-12-09	1	Sb01g003010	1	2441937	2444540			+
	Sb01g003020	http://tinyurl.com/l8xxlf	AL 1-1 MF 9-12-09	2	Sb01g003020	1	2449772	2451851		P	+
	Sb01g003030	http://tinyurl.com/l8xxlf	AL 1-1 MF 9-12-09	DUP	Sb01g003030	1	2458096	2460192		Sb01g003020	+
	Sb01g003040	http://tinyurl.com/l8xxlf	AL 1-1 MF 9-12-09	2	Sb01g003040	1	2460822	2463740	Os03g60800		-
	Sb01g003050	http://tinyurl.com/l8xxlf	AL 1-1 MF 9-12-09	2	Sb01g003050	1	2466904	2468916		P	+
	Sb01g003060	http://tinyurl.com/l8xxlf	AL 1-1 MF 9-12-09	DUP	Sb01g003060	1	2469731	2472656		Sb01g003050	-
	Sb01g003070	http://tinyurl.com/l8xxlf	AL 1-1 MF 9-12-09	B	Sb01g003070	1	2473672	2476504	Os03g60780		-
	Sb01g003080	http://tinyurl.com/l8xxlf	AL 1-1 MF 9-12-09	1	Sb01g003080	1	2478358	2478639	Os03g60760		-
	Sb01g003090	http://tinyurl.com/l8xxlf	AL 1-1 MF 9-12-09	2	Sb01g003090	1	2481196	2488825	Os03g60750		-
	Sb01g003100	http://tinyurl.com/l8xxlf	AL 1-1 MF 9-12-09	2	Sb01g003100	1	2489119	2491362	Os03g60740		+
	Sb01g003110	http://tinyurl.com/l8xxlf	AL 1-1 MF 9-12-09	2	Sb01g003110	1	2491822	2493818			-
	Sb01g003115	http://tinyurl.com/l8xxlf	AL 1-1 MF 9-12-09	0	Sb01g003115	1	2503351	2504296			-
	Sb01g003120	http://tinyurl.com/l8xxlf	AL 1-1 MF 9-12-09	B	Sb01g003120	1	2515095	2519371	Os03g60720		+
	Sb01g003130	http://tinyurl.com/l8xxlf	AL 1-1 MF 9-12-09	B	Sb01g003130	1	2520631	2524618	Os03g60710		-
	Sb01g003140	http://tinyurl.com/l8xxlf	AL 1-1 MF 9-12-09	2	Sb01g003140	1	2528507	2533806	Os03g60700		+
	Sb01g003150	http://tinyurl.com/l8xxlf	AL 1-1 MF 9-12-09	1	Sb01g003150	1	2534073	2535896	Os03g60690		+
	Sb01g003160	http://tinyurl.com/l8xxlf	AL 1-1 MF 9-12-09	0	Sb01g003160	1	2539160	2540212	Os03g60670	P	-
	Sb01g003165	http://tinyurl.com/l8xxlf	AL 1-1 MF 9-12-09	DUP	Sb01g003165	1	2542059	2542457		Sb01g003160	-
	Sb01g003170	http://tinyurl.com/l8xxlf	AL 1-1 MF 9-12-09	2	Sb01g003170	1	2548707	2549900		P	-
	Sb01g003180	http://tinyurl.com/l8xxlf	AL 1-1 MF 9-12-09	DUP	Sb01g003180	1	2553549	2555065		Sb01g003170	-
	Sb01g003185	http://tinyurl.com/l8xxlf	AL 1-1 MF 9-12-09	DUP	Sb01g003185	1	2556433	2556769		Sb01g003170	-
	Sb01g003190	http://tinyurl.com/l8xxlf	AL 1-1 MF 9-12-09	B	Sb01g003190	1	2581548	2584791	Os03g60650		+
	Sb01g003200	http://tinyurl.com/l8xxlf	AL 1-1 MF 9-12-09	2	Sb01g003200	1	2586589	2588075			+
	Sb01g003210	http://tinyurl.com/l8xxlf	AL 1-1 MF 9-12-09	B	Sb01g003210	1	2605733	2607377	rice_3_34393998_34394387		-
	sorghum_1_2610076_2610096	http://tinyurl.com/l8xxlf	AL 1-1 MF 9-12-09	2	sorghum_1_2610076_2610096	1	2610076	2610096			-
	sorghum_1_2610078_2610095	http://tinyurl.com/l8xxlf	AL 1-1 MF 9-12-09	NRD	sorghum_1_2610078_2610095	1	2610078	2610095			-
	Sb01g003220	http://tinyurl.com/l8xxlf	AL 1-1 MF 9-12-09	0	Sb01g003220	1	2612658	2613943	Os03g60620		-
	Sb01g003230	http://tinyurl.com/l8xxlf	AL 1-1 MF 9-12-09	B	Sb01g003230	1	2614920	2621046	Os03g60610		+
	Sb01g003240	http://tinyurl.com/l8xxlf	AL 1-1 MF 9-12-09	B	Sb01g003240	1	2622701	2625591	Os03g60600		+
	Sb01g003250	http://tinyurl.com/l8xxlf	AL 1-1 MF 9-12-09	B	Sb01g003250	1	2626620	2628778			-
	Sb01g003260	http://tinyurl.com/l8xxlf	AL 1-1 MF 9-12-09	B	Sb01g003260	1	2629618	2630509	Os03g60580		-
	Sb01g003270	http://tinyurl.com/l8xxlf	AL 1-1 MF 9-12-09	B	Sb01g003270	1	2632850	2633678		P	-
	Sb01g003280	http://tinyurl.com/l8xxlf	AL 1-1 MF 9-12-09	DUP	Sb01g003280	1	2636905	2637456		Sb01g003270	-
	Sb01g003290	http://tinyurl.com/l8xxlf	AL 1-1 MF 9-12-09	DUP	Sb01g003290	1	2643399	2652117	Os03g60550	I	-
	Sb01g003300	http://tinyurl.com/l8xxlf	AL 1-1 MF 9-12-09	DUP	Sb01g003300	1	2653583	2654023		Sb01g003270	+
	Sb01g003310	http://tinyurl.com/l8xxlf	AL 1-1 MF 9-12-09	B	Sb01g003310	1	2654973	2658361	Os03g60530		-
	sorghum_1_2659146_2659258	http://tinyurl.com/l8xxlf	AL 1-1 MF 9-12-09	0	sorghum_1_2659146_2659258	1	2659146	2659258			-
	Sb01g003320	http://tinyurl.com/l8xxlf	AL 1-1 MF 9-12-09	B	Sb01g003320	1	2663722	2667043	Os03g60520		+
	Sb01g003330	http://tinyurl.com/l8xxlf	AL 1-1 MF 9-12-09	B	Sb01g003330	1	2669008	2670703	Os03g60509		+
	Sb01g003340	http://tinyurl.com/l8xxlf	AL 1-1 MF 9-12-09	B	Sb01g003340	1	2679611	2681513	Os03g60480		+
	Sb01g003350	http://tinyurl.com/l8xxlf	AL 1-1 MF 9-12-09	0	Sb01g003350	1	2685440	2689204			-
	Sb01g003360	http://tinyurl.com/l8xxlf	AL 1-1 MF 9-12-09	B	Sb01g003360	1	2690803	2692372			+
	sorghum_1_2694008_2695283	http://tinyurl.com/l8xxlf	AL 1-1 MF 9-12-09	B	sorghum_1_2694008_2695283	1	2694008	2695283			+
	sorghum_1_2696759_2697710	http://tinyurl.com/l8xxlf	AL 1-1 MF 9-12-09	NRD	sorghum_1_2696759_2697710	1	2696759	2697710			+
	Sb01g003370	http://tinyurl.com/l8xxlf	AL 1-1 MF 9-12-09	1	Sb01g003370	1	2699853	2701360	Os03g60470		-
	sorghum_1_2701588_2701665	http://tinyurl.com/l8xxlf	AL 1-1 MF 9-12-09	2	sorghum_1_2701588_2701665	1	2701588	2701665	rice_3_34321345_34321422		-
	Sb01g003380	http://tinyurl.com/l8xxlf	AL 1-1 MF 9-12-09	2	Sb01g003380	1	2702042	2709923	Os03g60460		-
	Sb01g003385	http://tinyurl.com/l8xxlf	AL 1-1 MF 9-12-09	0	Sb01g003385	1	2713276	2713885			-
	Sb01g003390	http://tinyurl.com/l8xxlf	AL 1-1 MF 9-12-09	2	Sb01g003390	1	2715520	2718039			-
	Sb01g003395	http://tinyurl.com/l8xxlf	AL 1-1 MF 9-12-09	0	Sb01g003395	1	2723902	2724207			-
	Sb01g003400	http://tinyurl.com/l8xxlf	AL 1-1 MF 9-12-09	B	Sb01g003400	1	2731122	2735193	Os03g60430		-
	Sb01g003410	http://tinyurl.com/l8xxlf	AL 1-1 MF 9-12-09	B	Sb01g003410	1	2737940	2739951	Os03g60400		+
	Sb01g003420	http://tinyurl.com/l8xxlf	AL 1-1 MF 9-12-09	B	Sb01g003420	1	2741618	2745295	Os03g60380		+
	Sb01g003422	http://tinyurl.com/l8xxlf	AL 1-1 MF 9-12-09	2	Sb01g003422	1	2748989	2750823			+
	sorghum_1_2750960_2751236	http://tinyurl.com/l8xxlf	AL 1-1 MF 9-12-09	2	sorghum_1_2750960_2751236	1	2750960	2751236			+
	Sb01g003424	http://tinyurl.com/l8xxlf	AL 1-1 MF 9-12-09	2	Sb01g003424	1	2753202	2754938			+
	Sb01g003426	http://tinyurl.com/l8xxlf	AL 1-1 MF 9-12-09	2	Sb01g003426	1	2755001	2755183			+
	Sb01g003428	http://tinyurl.com/l8xxlf	AL 1-1 MF 9-12-09	2	Sb01g003428	1	2755337	2755707			+
	sorghum_1_2760918_2761109	http://tinyurl.com/l8xxlf	AL 1-1 MF 9-12-09	2	sorghum_1_2760918_2761109	1	2760918	2761109			+
	sorghum_1_2762110_2763026	http://tinyurl.com/l8xxlf	AL 1-1 MF 9-12-09	2	sorghum_1_2762110_2763026	1	2762110	2763026			+
	Sb01g003430	http://tinyurl.com/l8xxlf	AL 1-1 MF 9-12-09	2	Sb01g003430	1	2763031	2773768			+
	Sb01g003435	http://tinyurl.com/l8xxlf	AL 1-1 MF 9-12-09	0	Sb01g003435	1	2779596	2779907			+
	Sb01g003440	http://tinyurl.com/l8xxlf	AL 1-1 MF 9-12-09	0	Sb01g003440	1	2782693	2787044			+
	Sb01g003450	http://tinyurl.com/l8xxlf	AL 1-1 MF 9-12-09	0	Sb01g003450	1	2789158	2796180			+
	Sb01g003455	http://tinyurl.com/l8xxlf	AL 1-1 MF 9-12-09	0	Sb01g003455	1	2798983	2799111		P	+
	Sb01g003460	http://tinyurl.com/l8xxlf	AL 1-1 MF 9-12-09	DUP	Sb01g003460	1	2808966	2810618		Sb01g003455	+
	Sb01g003470	http://tinyurl.com/l8xxlf	AL 1-1 MF 9-12-09	1	Sb01g003470	1	2810843	2813315		P	-
	Sb01g003480	http://tinyurl.com/l8xxlf	AL 1-1 MF 9-12-09	DUP	Sb01g003480	1	2813705	2815878		Sb01g003470	-
	Sb01g003490	http://tinyurl.com/l8xxlf	AL 1-1 MF 9-12-09	2	Sb01g003490	1	2816500	2821730	Os03g60370		-
	sorghum_1_2823592_2823753	http://tinyurl.com/l8xxlf	AL 1-1 MF 9-12-09	1	sorghum_1_2823592_2823753	1	2823592	2823753			-
	Sb01g003500	http://tinyurl.com/l8xxlf	AL 1-1 MF 9-12-09	B	Sb01g003500	1	2824545	2828938	Os03g60360		-
	Sb01g003510	http://tinyurl.com/l8xxlf	AL 1-1 MF 9-12-09	2	Sb01g003510	1	2833876	2837854		P	+
	Sb01g003520	http://tinyurl.com/l8xxlf	AL 1-1 MF 9-12-09	DUP	Sb01g003520	1	2845404	2848873		Sb01g003510	+
	Sb01g003530	http://tinyurl.com/l8xxlf	AL 1-1 MF 9-12-09	DUP	Sb01g003530	1	2852990	2854694		Sb01g003510	+
	sorghum_1_2870978_2871186	http://tinyurl.com/l8xxlf	AL 1-1 MF 9-12-09	B	sorghum_1_2870978_2871186	1	2870978	2871186	osa-MIR390		-
	Sb01g003540	http://tinyurl.com/l8xxlf	AL 1-1 MF 9-12-09	1	Sb01g003540	1	2876969	2878880	Os03g60260		-
	Sb01g003550	http://tinyurl.com/l8xxlf	AL 1-1 MF 9-12-09	0	Sb01g003550	1	2885800	2886238			-
	Sb01g003560	http://tinyurl.com/l8xxlf	AL 1-1 MF 9-12-09	1	Sb01g003560	1	2893109	2894418	Os03g60250		+
	Sb01g003570	http://tinyurl.com/l8xxlf	AL 1-1 MF 9-12-09	2	Sb01g003570	1	2894446	2904075	Os03g60240		-
	sorghum_1_2904076_2904186	http://tinyurl.com/l8xxlf	AL 1-1 MF 9-12-09	2	sorghum_1_2904076_2904186	1	2904076	2904186			-
	Sb01g003580	http://tinyurl.com/l8xxlf	AL 1-1 MF 9-12-09	2	Sb01g003580	1	2908164	2909008	Os03g60220	P	+
	Sb01g003590	http://tinyurl.com/l8xxlf	AL 1-1 MF 9-12-09	DUP	Sb01g003590	1	2910716	2911477		Sb01g003580	+
	Sb01g003600	http://tinyurl.com/l8xxlf	AL 1-1 MF 9-12-09	1	Sb01g003600	1	2912049	2914460	Os03g60190		-
	Sb01g003610	http://tinyurl.com/l8xxlf	AL 1-1 MF 9-12-09	2	Sb01g003610	1	2917737	2918162			-
	sorghum_1_2921593_2921720	http://tinyurl.com/l8xxlf	AL 1-1 MF 9-12-09	1	sorghum_1_2921593_2921720	1	2921593	2921720			+
	sorghum_1_2923384_2923977	http://tinyurl.com/l8xxlf	AL 1-1 MF 9-12-09	B	sorghum_1_2923384_2923977	1	2923384	2923977		P	-
	sorghum_1_2923898_2924066	http://tinyurl.com/l8xxlf	AL 1-1 MF 9-12-09	DUP	sorghum_1_2923898_2924066	1	2923898	2924066		sorghum_1_2923384_2923977	+
	Sb01g003620	http://tinyurl.com/l8xxlf	AL 1-1 MF 9-12-09	2	Sb01g003620	1	2926989	2931489	Os03g60180		+
	Sb01g003630	http://tinyurl.com/l8xxlf	AL 1-1 MF 9-12-09	B	Sb01g003630	1	2932526	2935029	rice_3_34154496_34156321		-
	Sb01g003640	http://tinyurl.com/l8xxlf	AL 1-1 MF 9-12-09	B	Sb01g003640	1	2941399	2945685	Os03g60150		+
	Sb01g003650	http://tinyurl.com/l8xxlf	AL 1-1 MF 9-12-09	B	Sb01g003650	1	2946427	2949876	Os03g60140		+
	Sb01g003660	http://tinyurl.com/l8xxlf	AL 1-1 MF 9-12-09	1	Sb01g003660	1	2950449	2953477	Os03g60130		+
	Sb01g003670	http://tinyurl.com/l8xxlf	AL 1-1 MF 9-12-09	2	Sb01g003670	1	2957590	2958737	Os03g60120		+
	Sb01g003680	http://tinyurl.com/l8xxlf	AL 1-1 MF 9-12-09	1	Sb01g003680	1	2960855	2964672	Os03g60110		-
	sorghum_1_2970904_2970929	http://tinyurl.com/l8xxlf	AL 1-1 MF 9-12-09	2	sorghum_1_2970904_2970929	1	2970904	2970929	rice_3_34115833_34115858		-
	sorghum_1_2970964_2971054	http://tinyurl.com/l8xxlf	AL 1-1 MF 9-12-09	B	sorghum_1_2970964_2971054	1	2970964	2971054	rice_3_34115773_34115863		-
	Sb01g003690	http://tinyurl.com/l8xxlf	AL 1-1 MF 9-12-09	1	Sb01g003690	1	2971880	2974178	Os03g60100		-
	Sb01g003700	http://tinyurl.com/l8xxlf	AL 1-1 MF 9-12-09	B	Sb01g003700	1	2975795	2981369	Os03g60090		+
	Sb01g003710			B	Sb01g003710	1	2981848	2983430	Os03g60080		-
	Sb01g003715				Sb01g003715	1	2992325	2992447			+
	Sb01g003720				Sb01g003720	1	2999576	3002470			-
	Sb01g003730				Sb01g003730	1	3006742	3007425	Os03g59770		-
	Sb01g003740				Sb01g003740	1	3010861	3013787	Os03g59760		-
	Sb01g003750				Sb01g003750	1	3019470	3031368	Os03g59750		+
	sorghum_1_3031389_3031497				sorghum_1_3031389_3031497	1	3031389	3031497			-
	Sb01g003760				Sb01g003760	1	3031498	3033577			+
	Sb01g003770				Sb01g003770	1	3034453	3037078	Os03g59740		-
	sorghum_1_3040420_3042536				sorghum_1_3040420_3042536	1	3040420	3042536		P	+
	sorghum_1_3041223_3041515				sorghum_1_3041223_3041515	1	3041223	3041515		sorghum_1_3040420_3042536	-
	sorghum_1_3042424_3042536				sorghum_1_3042424_3042536	1	3042424	3042536		sorghum_1_3040420_3042536	+
	Sb01g003775				Sb01g003775	1	3044173	3046112			+
	Sb01g003780				Sb01g003780	1	3048038	3049672	Os03g59720		+
	Sb01g003790				Sb01g003790	1	3050119	3051515	Os03g59710		-
	Sb01g003800				Sb01g003800	1	3051791	3055291	Os03g59700		+
	Sb01g003810				Sb01g003810	1	3055623	3056567	Os03g59690		+
	Sb01g003820				Sb01g003820	1	3071094	3074942	Os03g59680		+
	Sb01g003830				Sb01g003830	1	3095263	3096583	Os03g59670		-
	Sb01g003840				Sb01g003840	1	3097876	3100100	Os03g59660		-
	sorghum_1_3102368_3102925				sorghum_1_3102368_3102925	1	3102368	3102925	Os03g59650		-
	sorghum_1_3106959_3107887				sorghum_1_3106959_3107887	1	3106959	3107887		P	-
	sorghum_1_3107790_3108136				sorghum_1_3107790_3108136	1	3107790	3108136		sorghum_1_3106959_3107887	+
	Sb01g003850				Sb01g003850	1	3109637	3113506			-
	Sb01g003860				Sb01g003860	1	3114774	3124068	Os03g59640		-
	Sb01g003870				Sb01g003870	1	3127652	3131443	Os03g59620		+
	Sb01g003880				Sb01g003880	1	3131484	3133196	Os03g59610		-
	Sb01g003890				Sb01g003890	1	3137613	3138320			-
	sorghum_1_3139423_3139558				sorghum_1_3139423_3139558	1	3139423	3139558			-
	Sb01g003900				Sb01g003900	1	3143996	3151010	Os03g59590		+
	Sb01g003905				Sb01g003905	1	3156729	3158061			-
	Sb01g003910				Sb01g003910	1	3162015	3163110			+
	Sb01g003920				Sb01g003920	1	3170934	3172010		P	-
	Sb01g003930				Sb01g003930	1	3175364	3176983		Sb01g003920	+
	Sb01g003940				Sb01g003940	1	3186555	3190220	Os03g59580		+
	sorghum_1_3191113_3191204				sorghum_1_3191113_3191204	1	3191113	3191204	rice_3_33855284_33855378		+
	sorghum_1_3195232_3195949				sorghum_1_3195232_3195949	1	3195232	3195949			+
	Sb01g003950				Sb01g003950	1	3220062	3221072	Os03g59570		-
	Sb01g003960				Sb01g003960	1	3225965	3227616			-
	sorghum_1_3229720_3230013				sorghum_1_3229720_3230013	1	3229720	3230013			-
	Sb01g003970				Sb01g003970	1	3230100	3238092			+
	Sb01g003980				Sb01g003980	1	3241903	3244113			+
	Sb01g003990				Sb01g003990	1	3247007	3249705			+
	Sb01g003995				Sb01g003995	1	3249839	3250154			+
	Sb01g004000				Sb01g004000	1	3250916	3258357			-
	Sb01g004010				Sb01g004010	1	3261602	3265980	Os03g59550		-
	Sb01g004013				Sb01g004013	1	3267258	3269315			+
	Sb01g004016				Sb01g004016	1	3270567	3272988	Os03g59540		+
	sorghum_1_3273927_3274089				sorghum_1_3273927_3274089	1	3273927	3274089			+
	Sb01g004020				Sb01g004020	1	3276511	3281093	Os03g59480		+
	Sb01g004030				Sb01g004030	1	3281959	3287477	Os03g59470		+
	Sb01g004040				Sb01g004040	1	3288502	3290646			-
	Sb01g004050				Sb01g004050	1	3295706	3296923			-
	Sb01g004060				Sb01g004060	1	3299028	3301616			+
	Sb01g004070				Sb01g004070	1	3302963	3304103			+
	Sb01g004080				Sb01g004080	1	3304490	3307002	Os03g59460		-
	Sb01g004090				Sb01g004090	1	3310786	3312790			+
	sorghum_1_3316235_3316364				sorghum_1_3316235_3316364	1	3316235	3316364	Os03g59450		-
	Sb01g004100				Sb01g004100	1	3316366	3318406			+
	Sb01g004110				Sb01g004110	1	3319006	3320520			+
	Sb01g004120				Sb01g004120	1	3326638	3327186	Os03g59440		+
	Sb01g004130				Sb01g004130	1	3327321	3332332	Os03g59430		-
	Sb01g004140				Sb01g004140	1	3336716	3341456			-
	Sb01g004150				Sb01g004150	1	3344432	3348438	Os03g59390		-
	Sb01g004160				Sb01g004160	1	3356299	3357587			+
	Sb01g004170				Sb01g004170	1	3358165	3360106			-
	Sb01g004180				Sb01g004180	1	3360775	3362611	Os03g59370		+
	Sb01g004190				Sb01g004190	1	3363318	3364904		P	-
	Sb01g004195				Sb01g004195	1	3367363	3368529		I	+
	Sb01g004200				Sb01g004200	1	3379367	3381567	Os03g59360	I	+
	Sb01g004210				Sb01g004210	1	3385947	3391819		I	+
	Sb01g004220				Sb01g004220	1	3393808	3395771		Sb01g004190	-
	Sb01g004230				Sb01g004230	1	3401564	3403064		Sb01g004190	+
	Sb01g004240				Sb01g004240	1	3403669	3404860	Os03g59320		-
	Sb01g004250				Sb01g004250	1	3405904	3407725	Os03g59310	P	-
	Sb01g004260				Sb01g004260	1	3416190	3418384		Sb01g004250	-
	Sb01g004270				Sb01g004270	1	3419689	3422032	Os03g59300		-
	Sb01g004280				Sb01g004280	1	3431853	3434732		P	+
	Sb01g004290				Sb01g004290	1	3434835	3436775	Os03g59290	P	+
	Sb01g004295				Sb01g004295	1	3443251	3443956		I	+
	Sb01g004300				Sb01g004300	1	3444059	3445441		Sb01g004290	+
	Sb01g004305				Sb01g004305	1	3453081	3453245		I	-
	Sb01g004310				Sb01g004310	1	3459397	3460374		Sb01g004290	+
	Sb01g004320				Sb01g004320	1	3460823	3463382	Os03g59280		-
	Sb01g004330				Sb01g004330	1	3467032	3467994			-
	Sb01g004340				Sb01g004340	1	3470769	3473239	Os03g59250		+
	Sb01g004350				Sb01g004350	1	3473783	3478436			+
	Sb01g004360				Sb01g004360	1	3481234	3485337	Os03g59240		-
	Sb01g004370				Sb01g004370	1	3492979	3496209			-
	Sb01g004375				Sb01g004375	1	3498363	3507111			-
	Sb01g004380				Sb01g004380	1	3514952	3515302			-
	Sb01g004390				Sb01g004390	1	3515894	3518747	Os03g59220		-
	Sb01g004400				Sb01g004400	1	3521842	3522898	Os03g59200		-
	Sb01g004410				Sb01g004410	1	3535462	3536504	Os03g59180		-
	Sb01g004420				Sb01g004420	1	3538469	3541785	Os03g59170		-
	Sb01g004430				Sb01g004430	1	3542571	3550435	Os03g59160		+
	Sb01g004440				Sb01g004440	1	3550546	3553033	Os03g59090	P	-
	sorghum_1_3553643_3555116				sorghum_1_3553643_3555116	1	3553643	3555116		Sb01g004440	-
	sorghum_1_3554935_3555196				sorghum_1_3554935_3555196	1	3554935	3555196		Sb01g004440	-
	Sb01g004450				Sb01g004450	1	3557127	3559349		Sb01g004440	-
	Sb01g004460				Sb01g004460	1	3563544	3570151			+
	Sb01g004470				Sb01g004470	1	3571423	3574160		P	+
	Sb01g004480				Sb01g004480	1	3574873	3577250		Sb01g004470	+
	Sb01g004490				Sb01g004490	1	3581215	3583344			+
	Sb01g004500				Sb01g004500	1	3589472	3591257			-
	Sb01g004505				Sb01g004505	1	3603357	3604099			-
	Sb01g004510				Sb01g004510	1	3607475	3612579	Os03g59080		+
	Sb01g004520				Sb01g004520	1	3614819	3618019	Os03g59070		+
	Sb01g004530				Sb01g004530	1	3618894	3623287	Os03g59060		-
	Sb01g004540				Sb01g004540	1	3625876	3630837	Os03g59050		+
	Sb01g004550				Sb01g004550	1	3631242	3637745	Os03g59040		-
	Sb01g004560				Sb01g004560	1	3639903	3641479	Os03g59030	P	+
	sorghum_1_3650818_3651400				sorghum_1_3650818_3651400	1	3650818	3651400		I	+
	Sb01g004563				Sb01g004563	1	3652963	3657415		I	+
	Sb01g004566				Sb01g004566	1	3657540	3661229		I	+
	Sb01g004570				Sb01g004570	1	3665361	3666836		Sb01g004560	+
	sorghum_1_3671008_3671120				sorghum_1_3671008_3671120	1	3671008	3671120			-
	sorghum_1_3671185_3671840				sorghum_1_3671185_3671840	1	3671185	3671840			-
	sorghum_1_3672070_3672290				sorghum_1_3672070_3672290	1	3672070	3672290			+
	sorghum_1_3673342_3673615				sorghum_1_3673342_3673615	1	3673342	3673615			-
	sorghum_1_3674164_3674318				sorghum_1_3674164_3674318	1	3674164	3674318			+
	sorghum_1_3675603_3675727				sorghum_1_3675603_3675727	1	3675603	3675727			+
	Sb01g004580				Sb01g004580	1	3675732	3676214			+
	Sb01g004590				Sb01g004590	1	3678380	3679397	Os03g58980		-
	Sb01g004600				Sb01g004600	1	3680068	3685443	Os03g58970		-
	Sb01g004610				Sb01g004610	1	3687366	3689943	Os03g58940		-
	Sb01g004620				Sb01g004620	1	3695384	3697749	Os03g58930		-
	Sb01g004630				Sb01g004630	1	3702739	3707122		P	+
	Sb01g004640				Sb01g004640	1	3709298	3722300	Os03g58910	I	+
	Sb01g004650				Sb01g004650	1	3725881	3729438		I	+
	Sb01g004660				Sb01g004660	1	3731273	3735132		Sb01g004630	+
	Sb01g004670				Sb01g004670	1	3738111	3740162		P	+
	sorghum_1_3745594_3746453				sorghum_1_3745594_3746453	1	3745594	3746453		Sb01g004670	-
	Sb01g004680				Sb01g004680	1	3751705	3752922	Os03g58860		+
	Sb01g004690				Sb01g004690	1	3758347	3758928			+
	Sb01g004700				Sb01g004700	1	3775931	3778748	Os03g58840		-
	Sb01g004710				Sb01g004710	1	3783408	3786904	Os03g58830		+
	Sb01g004720				Sb01g004720	1	3787168	3794007	rice_3_33433629_33434576		+
	Sb01g004730				Sb01g004730	1	3795389	3800240			+
	Sb01g004740				Sb01g004740	1	3801783	3803681	Os03g58790		-
	sorghum_1_3804698_3804718				sorghum_1_3804698_3804718	1	3804698	3804718			-
	Sb01g004750				Sb01g004750	1	3807846	3815279	Os03g58780		+
	Sb01g004760				Sb01g004760	1	3817776	3818712	Os03g58764		-
	Sb01g004763				Sb01g004763	1	3825297	3825629			+
	Sb01g004766				Sb01g004766	1	3833910	3835710			+
	sorghum_1_3837845_3837972				sorghum_1_3837845_3837972	1	3837845	3837972			+
	Sb01g004770				Sb01g004770	1	3846987	3848600			-
	Sb01g004780				Sb01g004780	1	3850186	3852366	Os03g58750		-
	Sb01g004790				Sb01g004790	1	3859609	3862726	Os03g58740		-
	Sb01g004800				Sb01g004800	1	3865964	3873753	Os03g58720		-
	Sb01g004810				Sb01g004810	1	3875443	3877393			+
	Sb01g004820				Sb01g004820	1	3878664	3878956			+
	sorghum_1_3881371_3882127				sorghum_1_3881371_3882127	1	3881371	3882127	Os03g58710		-
	Sb01g004830				Sb01g004830	1	3882129	3882368			+
	Sb01g004840				Sb01g004840	1	3883377	3892825	Os03g58700		-
	Sb01g004850				Sb01g004850	1	3896402	3897917	Os03g58640		+
	Sb01g004855				Sb01g004855	1	3897947	3902470			+
	Sb01g004860				Sb01g004860	1	3906604	3909142	Os03g58630		+
	Sb01g004870				Sb01g004870	1	3909925	3912258	Os03g58620		+
	Sb01g004875				Sb01g004875	1	3916246	3916857		P	-
	Sb01g004880				Sb01g004880	1	3929349	3936009		Sb01g004875	-
	Sb01g004890				Sb01g004890	1	3944097	3944983			-
	Sb01g004895				Sb01g004895	1	3950252	3950380	Os03g58600	P	-
	sorghum_1_3951424_3954855				sorghum_1_3951424_3954855	1	3951424	3954855		Sb01g004895	-
	Sb01g004900				Sb01g004900	1	3957917	3958552		P	-
	sorghum_1_3971925_3972083				sorghum_1_3971925_3972083	1	3971925	3972083		I	-
	Sb01g004910				Sb01g004910	1	3975405	3976583		I	+
	Sb01g004915				Sb01g004915	1	4004289	4005999		I	+
	Sb01g004920				Sb01g004920	1	4014713	4023793		Sb01g004900	+
	Sb01g004930				Sb01g004930	1	4025132	4030964	Os03g58590		-
	Sb01g004940				Sb01g004940	1	4032781	4035206	Os03g58580		-
	Sb01g004950				Sb01g004950	1	4045407	4048980	Os03g58570		-
	Sb01g004960				Sb01g004960	1	4050457	4054657	Os03g58540		-
	Sb01g004970				Sb01g004970	1	4055998	4057549	Os03g58520		-
	Sb01g004980				Sb01g004980	1	4061511	4061840	Os03g58510		+
	Sb01g004985				Sb01g004985	1	4067460	4067777	Os03g58500		-
	Sb01g004990				Sb01g004990	1	4071790	4074084	Os03g58490		-
	Sb01g005000				Sb01g005000	1	4075933	4080668	Os03g58480		-
	Sb01g005010				Sb01g005010	1	4084027	4085414	Os03g58470		-
	Sb01g005015				Sb01g005015	1	4098426	4101440			-
	Sb01g005020				Sb01g005020	1	4115477	4118155	Os03g58430		+
	Sb01g005030				Sb01g005030	1	4118837	4120126		P	-
	sorghum_1_4121506_4121607				sorghum_1_4121506_4121607	1	4121506	4121607		I	+
	Sb01g005035				Sb01g005035	1	4121866	4122993		I	+
	Sb01g005040				Sb01g005040	1	4124787	4131784		Sb01g005030	-
	Sb01g005050				Sb01g005050	1	4135363	4136676		I	-
	sorghum_1_4137262_4137377				sorghum_1_4137262_4137377	1	4137262	4137377		sorghum_1_4121506_4121607	-
	Sb01g005060				Sb01g005060	1	4140711	4141811		Sb01g005040	+
	Sb01g005070				Sb01g005070	1	4145185	4147259	Os03g58420	I	-
	Sb01g005080				Sb01g005080	1	4153849	4154523	Os03g53070		I
	Sb01g005082				Sb01g005082	1	4155422	4156469		I	-
	sorghum_1_4156471_4157535				sorghum_1_4156471_4157535	1	4156471	4157535		sorghum_1_4137262_4137377	-
	Sb01g005084				Sb01g005084	1	4157584	4163283	rice_3_33214124_33217758		-
	Sb01g005086				Sb01g005086	1	4177439	4180430			-
	Sb01g005088				Sb01g005088	1	4180744	4181067			+
	Sb01g005090				Sb01g005090	1	4188503	4193502	Os03g53080
	Sb01g005100				Sb01g005100	1	4195661	4197391			+
	Sb01g005110				Sb01g005110	1	4202487	4203807	Os03g53140	Os07g08460
	Sb01g005120				Sb01g005120	1	4205368	4210264	Os03g58340		-
	sorghum_1_4221364_4221492				sorghum_1_4221364_4221492	1	4221364	4221492			+
	Sb01g005130				Sb01g005130	1	4224222	4228455	Os03g58330		-
	Sb01g005140				Sb01g005140	1	4235602	4237257	Os03g58260	P	+
	Sb01g005150				Sb01g005150	1	4246939	4248701		Sb01g005140	+
	Sb01g005155				Sb01g005155	1	4268795	4269323		I	-
	Sb01g005160				Sb01g005160	1	4271171	4272800		Sb01g005150	+
	Sb01g005170				Sb01g005170	1	4275514	4279485	Os03g58250		+
	Sb01g005180				Sb01g005180	1	4279791	4286634			-
	Sb01g005190				Sb01g005190	1	4299735	4302038	Os03g58230		-
	Sb01g005200				Sb01g005200	1	4319632	4325298			-
	Sb01g005210				Sb01g005210	1	4327800	4330263	Os03g58204		+
	Sb01g005220				Sb01g005220	1	4332558	4337037	Os03g58190		+
	Sb01g005230				Sb01g005230	1	4342412	4342921	Os03g58180		+
	sorghum_1_4354669_4354796				sorghum_1_4354669_4354796	1	4354669	4354796	osa-MIR167b
	Sb01g005240				Sb01g005240	1	4363299	4365934	Os03g58170		-
	Sb01g005250				Sb01g005250	1	4367108	4370666	Os03g53340	Os07g08140
	Sb01g005260				Sb01g005260	1	4370981	4373360	Os03g53400		P
	Sb01g005270				Sb01g005270	1	4380255	4381138		Sb01g005260	+
	Sb01g005280				Sb01g005280	1	4381355	4385055	Os03g58130		-
	Sb01g005290				Sb01g005290	1	4391928	4394027	Os03g58120		-
	Sb01g005300				Sb01g005300	1	4401463	4403034	Os03g58110		+
	Sb01g005310				Sb01g005310	1	4405219	4407039	Os03g58100		-
	Sb01g005320				Sb01g005320	1	4413666	4415764	Os03g58090		+
	Sb01g005330				Sb01g005330	1	4416363	4421033	Os03g58080		+
	Sb01g005340				Sb01g005340	1	4422592	4432368	Os03g58060		-
	Sb01g005350				Sb01g005350	1	4436948	4438482			+
	Sb01g005360				Sb01g005360	1	4440378	4442183	Os03g58050		+
	Sb01g005370				Sb01g005370	1	4444286	4450647	Os03g58040		+
	Sb01g005375				Sb01g005375	1	4450818	4451357	Os03g58010	P	-
	Sb01g005380				Sb01g005380	1	4451553	4453974		I	+
	Sb01g005385				Sb01g005385	1	4454695	4454823		Sb01g005375	-
	Sb01g005390				Sb01g005390	1	4454856	4455449		Sb01g005375	-
	Sb01g005400				Sb01g005400	1	4455816	4456438		Sb01g005375	-
	Sb01g005410				Sb01g005410	1	4457113	4457857	Os03g57990		-
	sorghum_1_4459389_4459552				sorghum_1_4459389_4459552	1	4459389	4459552			+
	Sb01g005420				Sb01g005420	1	4460355	4461248	Os03g57980		+
	Sb01g005430				Sb01g005430	1	4463665	4464105	Os03g57970		+
	Sb01g005440				Sb01g005440	1	4466054	4468148	Os03g57960		-
	Sb01g005450				Sb01g005450	1	4486805	4490212	Os03g57950		-
	Sb01g005460				Sb01g005460	1	4503175	4511350	Os03g57940		-
	Sb01g005470				Sb01g005470	1	4513544	4516563			-
	Sb01g005480				Sb01g005480	1	4520732	4521872			-
	Sb01g005490				Sb01g005490	1	4522051	4522224			-
	Sb01g005500				Sb01g005500	1	4523610	4528153	Os03g53670		+
	Sb01g005510				Sb01g005510	1	4528662	4529747		P	-
	Sb01g005520				Sb01g005520	1	4535386	4536390		Sb01g005510	-
	Sb01g005530				Sb01g005530	1	4536795	4537371	Os03g57740		-
	Sb01g005540				Sb01g005540	1	4538876	4539511	Os03g57730		-
	Sb01g005545				Sb01g005545	1	4540532	4540939			+
	Sb01g005550				Sb01g005550	1	4542395	4545843	Os03g57760		-
	Sb01g005560				Sb01g005560	1	4553156	4556472	Os03g57780		+
	Sb01g005570				Sb01g005570	1	4556531	4560645			-
	Sb01g005580				Sb01g005580	1	4562672	4568352	Os03g57840		+
	Sb01g005590				Sb01g005590	1	4568840	4572361	Os03g57854		+
	Sb01g005600				Sb01g005600	1	4572575	4577190			-
	sorghum_1_4578873_4578961				sorghum_1_4578873_4578961	1	4578873	4578961	rice_3_32908146_32908234		+
	sorghum_1_4578875_4578954				sorghum_1_4578875_4578954	1	4578875	4578954			+
	Sb01g005610				Sb01g005610	1	4581252	4583579	Os03g57880		+
	Sb01g005620				Sb01g005620	1	4589442	4589954		P	-
	Sb01g005630				Sb01g005630	1	4591077	4591600		Sb01g005620	-
	Sb01g005640				Sb01g005640	1	4593603	4594145			-
	Sb01g005650				Sb01g005650	1	4620645	4627469	Os03g57680	P	+
	Sb01g005660				Sb01g005660	1	4640916	4655862		I	-
	Sb01g005663				Sb01g005663	1	4656840	4657367		I	-
	Sb01g005666				Sb01g005666	1	4658138	4660111		I	-
	Sb01g005670				Sb01g005670	1	4661698	4669143		Sb01g005650	+
	Sb01g005675				Sb01g005675	1	4672715	4673686		I	+
	Sb01g005680				Sb01g005680	1	4675588	4682084		Sb01g005670	+
	Sb01g005690				Sb01g005690	1	4692744	4694153			+
	Sb01g005700				Sb01g005700	1	4698206	4699126	Os03g57670		-
	Sb01g005710				Sb01g005710	1	4701084	4707057	Os03g57660		-
	Sb01g005720				Sb01g005720	1	4711297	4712750	Os03g57630		+
	Sb01g005730				Sb01g005730	1	4714425	4716994	Os03g57530		+
	sorghum_1_4717141_4717241				sorghum_1_4717141_4717241	1	4717141	4717241			-
	Sb01g005740				Sb01g005740	1	4718476	4719380	Os03g57520		-
	Sb01g005750				Sb01g005750	1	4722615	4726021		P	+
	Sb01g005760				Sb01g005760	1	4727999	4730994		I	+
	Sb01g005770				Sb01g005770	1	4763330	4766955	Os03g57460	I	+
	Sb01g005780				Sb01g005780	1	4771888	4775943		Sb01g005750	-
	Sb01g005790				Sb01g005790	1	4776757	4785223	rice_3_32682711_32682848		-
	Sb01g005800				Sb01g005800	1	4787020	4790098	Os03g57420		-
	Sb01g005810				Sb01g005810	1	4792583	4793173	Os03g57410		-
	Sb01g005820				Sb01g005820	1	4802853	4806027		P	-
	Sb01g005830				Sb01g005830	1	4808257	4808733		I	+
	Sb01g005835				Sb01g005835	1	4831228	4833073		I	-
	Sb01g005840				Sb01g005840	1	4833775	4834786		I	-
	Sb01g005845				Sb01g005845	1	4869397	4870796		Sb01g005820	-
	Sb01g005850				Sb01g005850	1	4871757	4873472			+
	Sb01g005860				Sb01g005860	1	4879390	4883121	Os03g57340		-
	Sb01g005870				Sb01g005870	1	4888604	4893566	Os03g57330		+
	Sb01g005880				Sb01g005880	1	4893961	4897291			-
	Sb01g005890				Sb01g005890	1	4899107	4901570	Os03g57320		+
	Sb01g005900				Sb01g005900	1	4902730	4904088	Os03g57310		-
	Sb01g005910				Sb01g005910	1	4906979	4922927	Os03g57300		-
	Sb01g005920				Sb01g005920	1	4926353	4934348	Os03g57290		-
	Sb01g005930				Sb01g005930	1	4937368	4938519	Os03g57270		+
	sorghum_1_4940132_4940258				sorghum_1_4940132_4940258	1	4940132	4940258			-
	Sb01g005940				Sb01g005940	1	4943696	4949378	Os03g57260		+
	Sb01g005950				Sb01g005950	1	4958049	4959178	Os03g57240		+
	Sb01g005955				Sb01g005955	1	4966133	4967341			+
	Sb01g005960				Sb01g005960	1	4989413	4991859	Os03g57220		-
	Sb01g005970				Sb01g005970	1	4994176	4998051	Os03g57210		-
	Sb01g005980				Sb01g005980	1	5003090	5006464			+
	Sb01g005990				Sb01g005990	1	5012234	5013582	Os03g57200	P	+
	sorghum_1_5015564_5015672				sorghum_1_5015564_5015672	1	5015564	5015672		I	-
	Sb01g006000				Sb01g006000	1	5019252	5019919		Sb01g005990	-
	Sb01g006010				Sb01g006010	1	5021760	5022585		Sb01g005990	+
	Sb01g006020				Sb01g006020	1	5025674	5026843	Os03g57190		-
	Sb01g006030				Sb01g006030	1	5036646	5039998	Os03g57170		-
	Sb01g006040				Sb01g006040	1	5040251	5055498	Os03g57160		+
	sorghum_1_5055543_5057765				sorghum_1_5055543_5057765	1	5055543	5057765			-
	Sb01g006050				Sb01g006050	1	5057892	5062304	Os03g57149		+
	Sb01g006060				Sb01g006060	1	5064588	5067480	Os03g57140		+
	Sb01g006070				Sb01g006070	1	5068555	5069917			-
	Sb01g006080				Sb01g006080	1	5070285	5074018			-
	Sb01g006090				Sb01g006090	1	5077133	5081552	Os03g57130		+
	Sb01g006100				Sb01g006100	1	5082067	5085448	Os03g57120		+
	Sb01g006110				Sb01g006110	1	5086687	5089989	Os03g57110		+
	Sb01g006120				Sb01g006120	1	5091093	5094497			+
	Sb01g006130				Sb01g006130	1	5095313	5098154	Os03g57090		+
	sorghum_1_5102306_5102326				sorghum_1_5102306_5102326	1	5102306	5102326	rice_3_32487385_32487405		+
	Sb01g006140				Sb01g006140	1	5105602	5107076	Os03g57080		+
	Sb01g006150				Sb01g006150	1	5112436	5112831			+
	Sb01g006160				Sb01g006160	1	5116027	5117368	Os03g57070		-
	sorghum_1_5123975_5125343				sorghum_1_5123975_5125343	1	5123975	5125343			-
	Sb01g006170				Sb01g006170	1	5127981	5131745			+
	sorghum_1_5136120_5136312				sorghum_1_5136120_5136312	1	5136120	5136312			-
	Sb01g006175				Sb01g006175	1	5142282	5143286			-
	sorghum_1_5147023_5147476				sorghum_1_5147023_5147476	1	5147023	5147476			-
	sorghum_1_5148263_5148674				sorghum_1_5148263_5148674	1	5148263	5148674			-
	Sb01g006180				Sb01g006180	1	5155734	5159376	Os03g57040		+
	Sb01g006185				Sb01g006185	1	5182728	5184398			-
	sorghum_1_5215945_5216055				sorghum_1_5215945_5216055	1	5215945	5216055	osa-MIR160d		-
	Sb01g006190				Sb01g006190	1	5228081	5231041	Os03g56950		-
	Sb01g006200				Sb01g006200	1	5238341	5238811	Os03g56944		-
	Sb01g006210				Sb01g006210	1	5242205	5243024			-
	Sb01g006220				Sb01g006220	1	5248603	5251092	Os03g56900		+
	Sb01g006230				Sb01g006230	1	5251673	5252287	Os03g56890		+
	sorghum_1_5253169_5253408				sorghum_1_5253169_5253408	1	5253169	5253408	Os03g56878	P	+
	sorghum_1_5253377_5254154				sorghum_1_5253377_5254154	1	5253377	5254154		sorghum_1_5253169_5253408	-
	Sb01g006240				Sb01g006240	1	5255125	5256866	Os03g56869		+
	sorghum_1_5259696_5259812				sorghum_1_5259696_5259812	1	5259696	5259812			-
	Sb01g006250				Sb01g006250	1	5270502	5271287	Os03g56860		+
	Sb01g006260				Sb01g006260	1	5272630	5275218	Os03g56850		-
	Sb01g006270				Sb01g006270	1	5278092	5280392			-
	Sb01g006280				Sb01g006280	1	5282117	5285330	Os03g56840		+
	Sb01g006290				Sb01g006290	1	5288292	5290441	Os03g56830		+
	Sb01g006300				Sb01g006300	1	5291669	5294479	Os03g56820		-
	Sb01g006310				Sb01g006310	1	5295358	5298595	Os03g56810		-
	Sb01g006320				Sb01g006320	1	5301533	5306109	Os03g56800		-
	Sb01g006330				Sb01g006330	1	5308932	5311249	Os03g56790		+
	Sb01g006340				Sb01g006340	1	5312959	5313240	Os03g56784		-
	Sb01g006350				Sb01g006350	1	5317133	5317360	Os03g56782		+
	Sb01g006360				Sb01g006360	1	5319688	5320320	Os03g56700		-
	sorghum_1_5365444_5365552				sorghum_1_5365444_5365552	1	5365444	5365552			-
	Sb01g006370				Sb01g006370	1	5372958	5374296	Os03g56670		+
	Sb01g006380				Sb01g006380	1	5376660	5382143	rice_3_32194344_32194954		+
	Sb01g006383				Sb01g006383	1	5382575	5387035	Os03g56620		-
	Sb01g006386				Sb01g006386	1	5391811	5393432			-
	Sb01g006390				Sb01g006390	1	5398268	5400918	Os03g56610		+
	Sb01g006400				Sb01g006400	1	5402114	5404952	Os03g56590		+
	Sb01g006410				Sb01g006410	1	5406070	5407909	Os03g56580		-
	Sb01g006420				Sb01g006420	1	5418435	5419988	Os03g56540		-
	Sb01g006425				Sb01g006425	1	5420677	5422854			-
	Sb01g006430				Sb01g006430	1	5424313	5425668	Os03g56500		+
	Sb01g006440				Sb01g006440	1	5430716	5440387			+
	Sb01g006450				Sb01g006450	1	5441866	5444958			+
	Sb01g006460				Sb01g006460	1	5447215	5453457			-
	Sb01g006470				Sb01g006470	1	5456847	5459721	Os03g56470		+
	Sb01g006480				Sb01g006480	1	5459706	5466682	Os03g56460		-
	sorghum_1_5471592_5471700				sorghum_1_5471592_5471700	1	5471592	5471700			-
	Sb01g006490				Sb01g006490	1	5475409	5481138			+
	Sb01g006500				Sb01g006500	1	5481338	5482618			-
	Sb01g006510				Sb01g006510	1	5490226	5493060			-
	Sb01g006520				Sb01g006520	1	5500717	5516501			-
	Sb01g006525				Sb01g006525	1	5519163	5519600			+
	Sb01g006530				Sb01g006530	1	5520941	5524505	Os03g56430		-
	Sb01g006540				Sb01g006540	1	5525940	5529818	Os03g56420		-
	Sb01g006550				Sb01g006550	1	5531245	5533448	Os03g56410		-
	Sb01g006560				Sb01g006560	1	5533720	5536131	Os03g56400		+
	sorghum_1_5538368_5538646				sorghum_1_5538368_5538646	1	5538368	5538646			+
	Sb01g006565				Sb01g006565	1	5538647	5539155			+
	sorghum_1_5539734_5540052				sorghum_1_5539734_5540052	1	5539734	5540052			+
	Sb01g006570				Sb01g006570	1	5540868	5542216			-
	Sb01g006580				Sb01g006580	1	5547298	5547699			+
	Sb01g006590				Sb01g006590	1	5548912	5554024	Os03g56390		-
	Sb01g006600				Sb01g006600	1	5554841	5558999	Os03g56380		-
	Sb01g006610				Sb01g006610	1	5565329	5567563	Os03g56320		+
	Sb01g006620				Sb01g006620	1	5568090	5569915			-
	Sb01g006630				Sb01g006630	1	5573481	5591096	Os03g56310		+
	Sb01g006640				Sb01g006640	1	5593301	5596326	Os03g56300		+
	sorghum_1_5596694_5596773				sorghum_1_5596694_5596773	1	5596694	5596773	rice_3_32030975_32031054		+
	Sb01g006650				Sb01g006650	1	5598690	5601730			-
	Sb01g006655				Sb01g006655	1	5607394	5607903			+
	Sb01g006660				Sb01g006660	1	5609059	5610097			+
	Sb01g006670				Sb01g006670	1	5613095	5615468			-
	Sb01g006680				Sb01g006680	1	5618950	5628847	Os03g56280		+
	Sb01g006690				Sb01g006690	1	5637302	5641217	Os03g56270		-
	Sb01g006700				Sb01g006700	1	5648729	5656060	Os03g56260		-
	Sb01g006710				Sb01g006710	1	5664503	5668702	Os03g56250		+
	sorghum_1_5669608_5669695				sorghum_1_5669608_5669695	1	5669608	5669695	rice_3_31982513_31982600		+
	sorghum_1_5670011_5670151				sorghum_1_5670011_5670151	1	5670011	5670151			+
	Sb01g006720				Sb01g006720	1	5673919	5675279	Os03g56241		+
	Sb01g006730				Sb01g006730	1	5681080	5682777	Os03g56220		+
	Sb01g006740				Sb01g006740	1	5690711	5691475	Os03g56200		+
	Sb01g006750				Sb01g006750	1	5691844	5694726	Os03g56190		-
	Sb01g006760				Sb01g006760	1	5698026	5699960	Os03g56130	P	+
	Sb01g006770				Sb01g006770	1	5700310	5702349		Sb01g006760	-
	Sb01g006780				Sb01g006780	1	5704660	5707101		Sb01g006760	-
	Sb01g006790				Sb01g006790	1	5711520	5721678	Os03g56110		-
	Sb01g006800				Sb01g006800	1	5729963	5731337	Os03g56090		+
	Sb01g006810				Sb01g006810	1	5745375	5748469	Os03g56070		+
	Sb01g006820				Sb01g006820	1	5761602	5765387	Os03g56060		+
	Sb01g006830				Sb01g006830	1	5768728	5772327	Os03g56050		-
	Sb01g006840				Sb01g006840	1	5809337	5811799			-
	Sb01g006850				Sb01g006850	1	5814004	5814603	Os03g56010		-
	Sb01g006860				Sb01g006860	1	5839176	5840549	Os03g56000		-
	sorghum_1_5841467_5841491				sorghum_1_5841467_5841491	1	5841467	5841491	rice_3_31812474_31812498		-
	Sb01g006870				Sb01g006870	1	5852334	5852807	Os03g55980		-
	Sb01g006880				Sb01g006880	1	5861513	5864092	Os03g55970		+
	Sb01g006890				Sb01g006890	1	5865377	5865919	Os03g55960		+
	Sb01g006900				Sb01g006900	1	5866682	5870257	Os03g55950		-
	sorghum_1_5876612_5876707				sorghum_1_5876612_5876707	1	5876612	5876707			-
	sorghum_1_5876613_5876709				sorghum_1_5876613_5876709	1	5876613	5876709	rice_3_31789404_31789500		+
	Sb01g006910				Sb01g006910	1	5878636	5881248	Os03g55930		+
	Sb01g006920				Sb01g006920	1	5881810	5885185	Os03g55920		+
	Sb01g006930				Sb01g006930	1	5892527	5896318	Os03g55890		+
	Sb01g006940				Sb01g006940	1	5899648	5900674	Os03g55880		-
	Sb01g006950				Sb01g006950	1	5910018	5911065	Os03g55870		-
	Sb01g006960				Sb01g006960	1	5911838	5914380	Os03g55850		-
	Sb01g006970				Sb01g006970	1	5916026	5916940	Os03g55830		+
	Sb01g006980				Sb01g006980	1	5917267	5919767			-
	Sb01g006990				Sb01g006990	1	5927696	5931369	Os03g55820		+
	Sb01g007000				Sb01g007000	1	5934716	5936810	Os03g55800		+
	Sb01g007010				Sb01g007010	1	5939412	5941421	Os03g55784		-
	Sb01g007020				Sb01g007020	1	5944461	5944772	Os03g55770		-
	Sb01g007030				Sb01g007030	1	5945813	5952018	Os03g55760		-
	Sb01g007040				Sb01g007040	1	5960874	5965585	Os03g55730		+
	Sb01g007050				Sb01g007050	1	5965688	5966446	Os03g55720		-
	sorghum_1_5970574_5970709				sorghum_1_5970574_5970709	1	5970574	5970709	Os03g55704		-
	Sb01g007060				Sb01g007060	1	5970965	5973757			-
	Sb01g007070				Sb01g007070	1	5985783	5987809	Os03g55670		+
	Sb01g007075	http://tinyurl.com/ldl8hh	AL1-2 MF 9-12-09	1	Sb01g007075	1	5989393	5990274			+
	sorghum_1_5992446_5992702	http://tinyurl.com/ldl8hh	AL1-2 MF 9-12-09	B	sorghum_1_5992446_5992702	1	5992446	5992702	Os03g55660		-
	Sb01g007080	http://tinyurl.com/ldl8hh	AL1-2 MF 9-12-09	B	Sb01g007080	1	6006430	6009659	Os03g55640		+
	sorghum_1_6006937_6006959	http://tinyurl.com/ldl8hh	AL1-2 MF 9-12-09	0	sorghum_1_6006937_6006959	1	6006937	6006959	rice_3_31623887_31623909		+
	Sb01g007090	http://tinyurl.com/ldl8hh	AL1-2 MF 9-12-09	2	Sb01g007090	1	6010554	6013637	rice_3_31618213_31618488		-
	Sb01g007100	http://tinyurl.com/ldl8hh	AL1-2 MF 9-12-09	1	Sb01g007100	1	6014988	6018128	Os03g55620		-
	Sb01g007110	http://tinyurl.com/ldl8hh	AL1-2 MF 9-12-09	B	Sb01g007110	1	6030838	6032260	Os03g55610		+
	Sb01g007120	http://tinyurl.com/ldl8hh	AL1-2 MF 9-12-09	B	Sb01g007120	1	6040033	6047051	Os03g55600		-
	Sb01g007130	http://tinyurl.com/ldl8hh	AL1-2 MF 9-12-09	B	Sb01g007130	1	6054669	6056711	Os03g55590		-
	Sb01g007140	http://tinyurl.com/ldl8hh	AL1-2 MF 9-12-09	B	Sb01g007140	1	6067483	6073681	Os03g55570		-
	Sb01g007150	http://tinyurl.com/ldl8hh	AL1-2 MF 9-12-09	B	Sb01g007150	1	6081308	6090466	Os03g55560		+
	Sb01g007160	http://tinyurl.com/ldl8hh	AL1-2 MF 9-12-09	0	Sb01g007160	1	6093408	6094709	Os03g55550		-
	Sb01g007170	http://tinyurl.com/ldl8hh	AL1-2 MF 9-12-09	B	Sb01g007170	1	6098841	6100222	Os03g55540		+
	Sb01g007180	http://tinyurl.com/ldl8hh	AL1-2 MF 9-12-09	1	Sb01g007180	1	6111426	6113273	Os03g55530		-
	Sb01g007185	http://tinyurl.com/ldl8hh	AL1-2 MF 9-12-09	1	Sb01g007185	1	6131487	6131687			+
	sorghum_1_6133761_6134141	http://tinyurl.com/ldl8hh	AL1-2 MF 9-12-09	B	sorghum_1_6133761_6134141	1	6133761	6134141	Os03g55490		-
	sorghum_1_6135599_6136723	http://tinyurl.com/ldl8hh	AL1-2 MF 9-12-09	NRD	sorghum_1_6135599_6136723	1	6135599	6136723		P	-
	sorghum_1_6136608_6136717	http://tinyurl.com/ldl8hh	AL1-2 MF 9-12-09	DUP	sorghum_1_6136608_6136717	1	6136608	6136717		sorghum_1_6135599_6136723	+
	Sb01g007190	http://tinyurl.com/ldl8hh	AL1-2 MF 9-12-09	B	Sb01g007190	1	6136724	6138996			-
	Sb01g007195	http://tinyurl.com/ldl8hh	AL1-2 MF 9-12-09	0	Sb01g007195	1	6144618	6146694	rice_3_31504182_31504509		+
	sorghum_1_6151227_6151417	http://tinyurl.com/ldl8hh	AL1-2 MF 9-12-09	1	sorghum_1_6151227_6151417	1	6151227	6151417	Os03g55470		-
	Sb01g007200	http://tinyurl.com/ldl8hh	AL1-2 MF 9-12-09	1	Sb01g007200	1	6152031	6154988			-
	Sb01g007210	http://tinyurl.com/ldl8hh	AL1-2 MF 9-12-09	B	Sb01g007210	1	6163968	6165662	Os03g55450		+
	Sb01g007220	http://tinyurl.com/ldl8hh	AL1-2 MF 9-12-09	B	Sb01g007220	1	6170452	6170898	Os03g55430		-
	Sb01g007230	http://tinyurl.com/ldl8hh	AL1-2 MF 9-12-09	B	Sb01g007230	1	6181093	6184339	Os03g55410	P	-
	Sb01g007240	http://tinyurl.com/ldl8hh	AL1-2 MF 9-12-09	DUP	Sb01g007240	1	6189705	6191143		Sb01g007230	-
	sorghum_1_6193241_6193442	http://tinyurl.com/ldl8hh	AL1-2 MF 9-12-09	0	sorghum_1_6193241_6193442	1	6193241	6193442			-
	Sb01g007245	http://tinyurl.com/ldl8hh	AL1-2 MF 9-12-09	0	Sb01g007245	1	6197938	6202302			-
	Sb01g007250	http://tinyurl.com/ldl8hh	AL1-2 MF 9-12-09	0	Sb01g007250	1	6213161	6215929			+
	Sb01g007260	http://tinyurl.com/ldl8hh	AL1-2 MF 9-12-09	B	Sb01g007260	1	6224258	6225765	Os03g55400		+
	Sb01g007270	http://tinyurl.com/ldl8hh	AL1-2 MF 9-12-09	B	Sb01g007270	1	6227929	6235174			+
	Sb01g007280	http://tinyurl.com/ldl8hh	AL1-2 MF 9-12-09	1	Sb01g007280	1	6236249	6240404	Os03g55380		-
	Sb01g007290	http://tinyurl.com/ldl8hh	AL1-2 MF 9-12-09	B	Sb01g007290	1	6243512	6246189	Os03g55360		-
	Sb01g007300	http://tinyurl.com/ldl8hh	AL1-2 MF 9-12-09	0	Sb01g007300	1	6254566	6258587			+
	Sb01g007310	http://tinyurl.com/ldl8hh	AL1-2 MF 9-12-09	1	Sb01g007310	1	6266111	6268674	Os03g55350		+
	Sb01g007313	http://tinyurl.com/ldl8hh	AL1-2 MF 9-12-09	0	Sb01g007313	1	6278696	6279019			+
	Sb01g007316	http://tinyurl.com/ldl8hh	AL1-2 MF 9-12-09	0	Sb01g007316	1	6286303	6288371			+
	Sb01g007320	http://tinyurl.com/ldl8hh	AL1-2 MF 9-12-09	B	Sb01g007320	1	6296668	6297076	Os03g55330		+
	Sb01g007330	http://tinyurl.com/ldl8hh	AL1-2 MF 9-12-09	1	Sb01g007330	1	6303337	6303582			+
	Sb01g007340	http://tinyurl.com/ldl8hh	AL1-2 MF 9-12-09	B	Sb01g007340	1	6305964	6308707	Os03g55320		+
	Sb01g007350	http://tinyurl.com/ldl8hh	AL1-2 MF 9-12-09	2	Sb01g007350	1	6309031	6311727	Os03g55310		+
	Sb01g007360	http://tinyurl.com/ldl8hh	AL1-2 MF 9-12-09	2	Sb01g007360	1	6314894	6315749	Os03g55290		+
	Sb01g007370	http://tinyurl.com/ldl8hh	AL1-2 MF 9-12-09	2	Sb01g007370	1	6317297	6320330	Os03g55280		-
	Sb01g007380	http://tinyurl.com/ldl8hh	AL1-2 MF 9-12-09	1	Sb01g007380	1	6322657	6328751			+
	Sb01g007390	http://tinyurl.com/ldl8hh	AL1-2 MF 9-12-09	2	Sb01g007390	1	6330067	6333125	Os03g55270		+
	sorghum_1_6333705_6333798	http://tinyurl.com/ldl8hh	AL1-2 MF 9-12-09	B	sorghum_1_6333705_6333798	1	6333705	6333798	rice_3_31389877_31389970		+
	Sb01g007395	http://tinyurl.com/ldl8hh	AL1-2 MF 9-12-09	B	Sb01g007395	1	6333799	6334231		P	-
	Sb01g007400	http://tinyurl.com/ldl8hh	AL1-2 MF 9-12-09	DUP	Sb01g007400	1	6337660	6339550		Sb01g007395	-
	Sb01g007410	http://tinyurl.com/ldl8hh	AL1-2 MF 9-12-09	DUP	Sb01g007410	1	6359214	6361113		Sb01g007395	-
	Sb01g007420	http://tinyurl.com/ldl8hh	AL1-2 MF 9-12-09	DUP	Sb01g007420	1	6364190	6366393		Sb01g007395	-
	sorghum_1_6370736_6371198	http://tinyurl.com/ldl8hh	AL1-2 MF 9-12-09	1	sorghum_1_6370736_6371198	1	6370736	6371198		I	+
	Sb01g007430	http://tinyurl.com/ldl8hh	AL1-2 MF 9-12-09	DUP	Sb01g007430	1	6375714	6378421		Sb01g007395	+
	Sb01g007440	http://tinyurl.com/ldl8hh	AL1-2 MF 9-12-09	B	Sb01g007440	1	6379597	6382876	Os03g55220		-
	Sb01g007450	http://tinyurl.com/ldl8hh	AL1-2 MF 9-12-09	2	Sb01g007450	1	6404709	6407228	Os03g55210		+
	Sb01g007460	http://tinyurl.com/ldl8hh	AL1-2 MF 9-12-09	B	Sb01g007460	1	6409224	6411141	Os03g55200		-
	Sb01g007470	http://tinyurl.com/ldl8hh	AL1-2 MF 9-12-09	B	Sb01g007470	1	6417288	6419828	Os03g55180		+
	Sb01g007480	http://tinyurl.com/ldl8hh	AL1-2 MF 9-12-09	2	Sb01g007480	1	6420226	6422321	Os03g55164		-
	Sb01g007490	http://tinyurl.com/ldl8hh	AL1-2 MF 9-12-09	B	Sb01g007490	1	6424415	6427036			-
	Sb01g007500	http://tinyurl.com/ldl8hh	AL1-2 MF 9-12-09	0	Sb01g007500	1	6455050	6457514	Os03g55150		-
	Sb01g007510	http://tinyurl.com/ldl8hh	AL1-2 MF 9-12-09	1	Sb01g007510	1	6460350	6464796	Os03g55140		-
	Sb01g007520	http://tinyurl.com/ldl8hh	AL1-2 MF 9-12-09	B	Sb01g007520	1	6467873	6472119	rice_3_31316058_31316947		-
	Sb01g007530				Sb01g007530	1	6489392	6490478	Os03g55120		+
	Sb01g007540				Sb01g007540	1	6494135	6497866	Os03g55110		-
	Sb01g007550				Sb01g007550	1	6499561	6504760	Os03g55100		-
	Sb01g007560				Sb01g007560	1	6509017	6515545	Os03g55090		+
	Sb01g007570				Sb01g007570	1	6524859	6527473	Os03g55080		+
	Sb01g007580				Sb01g007580	1	6532009	6536889	Os03g55070		-
	Sb01g007590				Sb01g007590	1	6542514	6543196			-
	Sb01g007600				Sb01g007600	1	6544420	6545981	Os03g55010	P	-
	Sb01g007610				Sb01g007610	1	6546946	6548439		Sb01g007600	-
	Sb01g007620				Sb01g007620	1	6551549	6552946		Sb01g007600	-
	Sb01g007630				Sb01g007630	1	6554511	6556093		Sb01g007600	-
	Sb01g007640				Sb01g007640	1	6560681	6562719		Sb01g007600	-
	Sb01g007650				Sb01g007650	1	6572858	6577692	Os03g54980		-
	Sb01g007655				Sb01g007655	1	6578560	6581624	Os03g54970		+
	Sb01g007660				Sb01g007660	1	6584679	6587639	Os03g54920		+
	Sb01g007670				Sb01g007670	1	6589330	6591674	Os03g54910		+
	Sb01g007680				Sb01g007680	1	6595308	6600044	Os03g54900		+
	sorghum_1_6600223_6600295				sorghum_1_6600223_6600295	1	6600223	6600295	rice_3_31145709_31145781		+
	Sb01g007690				Sb01g007690	1	6601819	6603679	Os03g54860		-
	sorghum_1_6602276_6602368				sorghum_1_6602276_6602368	1	6602276	6602368	rice_3_31128366_31128459		-
	Sb01g007695				Sb01g007695	1	6622772	6623176			-
	Sb01g007700				Sb01g007700	1	6624519	6625767	Os03g54850		-
	Sb01g007705				Sb01g007705	1	6627678	6627962			-
	Sb01g007710				Sb01g007710	1	6629720	6635569	Os03g54790		-
	Sb01g007720				Sb01g007720	1	6639517	6655181	Os03g54780		-
	Sb01g007730				Sb01g007730	1	6656189	6660168	Os03g54770		-
	Sb01g007740				Sb01g007740	1	6660826	6664616	Os03g54760		-
	Sb01g007750				Sb01g007750	1	6674726	6678107	rice_3_31063597_31063728	P	+
	Sb01g007760				Sb01g007760	1	6681822	6685239		Sb01g007750	+
	Sb01g007770				Sb01g007770	1	6686649	6687919			-
	Sb01g007780				Sb01g007780	1	6694707	6701002		P	+
	Sb01g007790				Sb01g007790	1	6714690	6722437		Sb01g007780	+
	Sb01g007800				Sb01g007800	1	6723109	6726652	Os03g54150		-
	Sb01g007810				Sb01g007810	1	6730076	6731789			+
	Sb01g007820				Sb01g007820	1	6744344	6746227	Os03g54130		-
	Sb01g007830				Sb01g007830	1	6755728	6756883	Os03g54100		+
	Sb01g007840				Sb01g007840	1	6757370	6762142	Os03g54091		-
	Sb01g007850				Sb01g007850	1	6762743	6767650	Os03g54084		-
	Sb01g007855				Sb01g007855	1	6775764	6777673			+
	Sb01g007860				Sb01g007860	1	6779012	6787684			-
	Sb01g007870				Sb01g007870	1	6788571	6790262	Os03g54050		-
	Sb01g007872				Sb01g007872	1	6800104	6800364			-
	Sb01g007874				Sb01g007874	1	6806820	6807347			-
	Sb01g007876				Sb01g007876	1	6808118	6809920			-
	sorghum_1_6816877_6816983				sorghum_1_6816877_6816983	1	6816877	6816983			+
	Sb01g007878				Sb01g007878	1	6817060	6840554			-
	Sb01g007880				Sb01g007880	1	6853582	6857734		P	+
	Sb01g007890				Sb01g007890	1	6858545	6861168	Os03g53990	I	-
	sorghum_1_6871346_6871509				sorghum_1_6871346_6871509	1	6871346	6871509		Sb01g007880	-
	Sb01g007900				Sb01g007900	1	6871532	6872824		Sb01g007880	+
	Sb01g007910				Sb01g007910	1	6874007	6877264		Sb01g007890	-
	Sb01g007920				Sb01g007920	1	6877692	6879062			-
	sorghum_1_6880547_6880800				sorghum_1_6880547_6880800	1	6880547	6880800	rice_3_30902822_30903079		-
	Sb01g007930				Sb01g007930	1	6881665	6882718	Os03g53980		-
	Sb01g007940				Sb01g007940	1	6885407	6888219	Os03g53970		+
	Sb01g007950				Sb01g007950	1	6889558	6896185	Os03g53960		+
	Sb01g007960				Sb01g007960	1	6899335	6902323	Os03g53950		+
	Sb01g007965				Sb01g007965	1	6904892	6905215			-
	Sb01g007970				Sb01g007970	1	6906269	6915573	Os03g53920		-
	sorghum_1_6912983_6913110				sorghum_1_6912983_6913110	1	6912983	6913110	rice_3_30862011_30862138		-
	sorghum_1_6915623_6915646				sorghum_1_6915623_6915646	1	6915623	6915646	rice_3_30861209_30861232		+
	Sb01g007980				Sb01g007980	1	6921062	6923851	Os03g53910		+
	Sb01g007990				Sb01g007990	1	6924735	6925457	Os03g53890		+
	Sb01g008000				Sb01g008000	1	6926248	6929081			-
	Sb01g008010				Sb01g008010	1	6930403	6932890			-
	Sb01g008020				Sb01g008020	1	6933504	6942229	Os03g53880		+
	Sb01g008030				Sb01g008030	1	6942819	6947951	Os03g53790	P	-
	Sb01g008040				Sb01g008040	1	6957503	6963067		Sb01g008030	-
	Sb01g008050				Sb01g008050	1	6972348	6974973		Sb01g008030	-
	Sb01g008060				Sb01g008060	1	6978013	6979495	Os03g53780		-
	Sb01g008070				Sb01g008070	1	6980304	6984307	Os03g53770		-
	Sb01g008080				Sb01g008080	1	6987235	6993335	Os03g53760		+
	sorghum_1_6990816_6990886				sorghum_1_6990816_6990886	1	6990816	6990886	rice_3_30768890_30768960		+
	Sb01g008090				Sb01g008090	1	6999093	7001493	Os03g53750		+
	sorghum_1_7003067_7003187				sorghum_1_7003067_7003187	1	7003067	7003187			+
	Sb01g008100				Sb01g008100	1	7006208	7008626			+
	Sb01g008110				Sb01g008110	1	7010537	7011738			+
	Sb01g008120				Sb01g008120	1	7014693	7016236	Os03g53740		-
	Sb01g008130				Sb01g008130	1	7016653	7020853	Os03g53720		-
	Sb01g008140				Sb01g008140	1	7025590	7027735	Os03g53700		+
	Sb01g008150				Sb01g008150	1	7027813	7034944			-
	Sb01g008160				Sb01g008160	1	7038271	7042328			-
	Sb01g008170				Sb01g008170	1	7044144	7051056	Os03g53670		-
	sorghum_1_7057083_7057743				sorghum_1_7057083_7057743	1	7057083	7057743	Os03g53660		-
	Sb01g008180				Sb01g008180	1	7057755	7066246			-
	Sb01g008190				Sb01g008190	1	7068318	7069101	Os03g53640		+
	Sb01g008195				Sb01g008195	1	7069266	7077879	Os03g53630		-
	Sb01g008200				Sb01g008200	1	7094963	7095733	Os03g53620	P	+
	Sb01g008210				Sb01g008210	1	7096495	7097684		Sb01g008200	+
	Sb01g008220				Sb01g008220	1	7104324	7107566	Os03g53600		-
	Sb01g008230				Sb01g008230	1	7122457	7128959	Os03g53590		+
	Sb01g008240				Sb01g008240	1	7129927	7131307	Os03g53580		-
	Sb01g008250				Sb01g008250	1	7135044	7135457	Os03g53540		-
	sorghum_1_7138930_7139270				sorghum_1_7138930_7139270	1	7138930	7139270			+
	Sb01g008260				Sb01g008260	1	7141502	7143211		P	+
	Sb01g008270				Sb01g008270	1	7144569	7147117		Sb01g008260	-
	Sb01g008280				Sb01g008280	1	7147352	7150785	Os03g53530		+
	Sb01g008290				Sb01g008290	1	7157207	7158750	Os03g53520		+
	Sb01g008300				Sb01g008300	1	7160586	7162903	Os03g53510		-
	Sb01g008310				Sb01g008310	1	7164203	7171765	Os03g53500		+
	Sb01g008320				Sb01g008320	1	7174321	7174866	Os03g53490		-
	sorghum_1_7174885_7175798				sorghum_1_7174885_7175798	1	7174885	7175798			-
	Sb01g008330				Sb01g008330	1	7176324	7176637			-
	Sb01g008340				Sb01g008340	1	7182130	7185915	Os03g53410		-
	Sb01g008350				Sb01g008350	1	7190256	7191424	Os03g53400		-
	Sb01g008353				Sb01g008353	1	7195312	7195539			+
	Sb01g008356				Sb01g008356	1	7200543	7201324			+
	sorghum_1_7201432_7202214				sorghum_1_7201432_7202214	1	7201432	7202214			-
	Sb01g008360				Sb01g008360	1	7205523	7207534	Os03g53360		+
	Sb01g008370				Sb01g008370	1	7208400	7209740	Os03g53350		+
	Sb01g008380				Sb01g008380	1	7214131	7215744	Os03g53340		+
	Sb01g008390				Sb01g008390	1	7217837	7222366	Os03g53310		+
	Sb01g008400				Sb01g008400	1	7223027	7226214	Os03g53300		-
	sorghum_1_7233837_7233993				sorghum_1_7233837_7233993	1	7233837	7233993			+
	Sb01g008410				Sb01g008410	1	7238668	7255507	Os03g53280		+
	Sb01g008420				Sb01g008420	1	7257689	7260845	Os03g53270		+
	Sb01g008425				Sb01g008425	1	7263617	7266148	rice_3_30504957_30506445		+
	Sb01g008430				Sb01g008430	1	7266744	7270841	Os03g53250		+
	sorghum_1_7272335_7272567				sorghum_1_7272335_7272567	1	7272335	7272567	osa-MIR167b		-
	Sb01g008440				Sb01g008440	1	7273553	7275124			-
	Sb01g008450				Sb01g008450	1	7287008	7290664	Os03g53230		+
	Sb01g008460				Sb01g008460	1	7291253	7296443	Os03g53200		-
	Sb01g008465				Sb01g008465	1	7300559	7302400	Os03g53170		-
	Sb01g008470				Sb01g008470	1	7305943	7306921			+
	Sb01g008480				Sb01g008480	1	7321142	7323941	Os03g53140		+
	sorghum_1_7323950_7324087				sorghum_1_7323950_7324087	1	7323950	7324087			-
	sorghum_1_7326034_7326208				sorghum_1_7326034_7326208	1	7326034	7326208			-
	Sb01g008490				Sb01g008490	1	7330293	7333750			-
	Sb01g008500				Sb01g008500	1	7348276	7354063	Os03g53110		+
	Sb01g008510				Sb01g008510	1	7354695	7355691	Os03g53100		-
	Sb01g008520				Sb01g008520	1	7362663	7367592	Os03g53080		+
	Sb01g008530				Sb01g008530	1	7369716	7371007	Os03g53070		-
	sorghum_1_7374065_7374338				sorghum_1_7374065_7374338	1	7374065	7374338			-
	sorghum_1_7375447_7375859				sorghum_1_7375447_7375859	1	7375447	7375859			-
	Sb01g008535				Sb01g008535	1	7375968	7376750			+
	Sb01g008540				Sb01g008540	1	7377657	7377977			+
	Sb01g008550				Sb01g008550	1	7382814	7385101	Os03g53050		-
	sorghum_1_7395226_7395740				sorghum_1_7395226_7395740	1	7395226	7395740		P	-
	sorghum_1_7395451_7395635				sorghum_1_7395451_7395635	1	7395451	7395635		sorghum_1_7395226_7395740	+
	Sb01g008560				Sb01g008560	1	7396848	7399156			-
	Sb01g008570				Sb01g008570	1	7406660	7409367			-
	Sb01g008580				Sb01g008580	1	7414422	7414992			-
	Sb01g008590				Sb01g008590	1	7420135	7422935	Os03g53000		-
	Sb01g008600				Sb01g008600	1	7429609	7433318	Os03g52980		-
	Sb01g008610				Sb01g008610	1	7437019	7439201			-
	Sb01g008620				Sb01g008620	1	7439436	7441315			+
	Sb01g008630				Sb01g008630	1	7441835	7446247	Os03g52970		-
	Sb01g008640				Sb01g008640	1	7454533	7454757	Os03g52940		-
	sorghum_1_7454765_7454868				sorghum_1_7454765_7454868	1	7454765	7454868			-
	Sb01g008643				Sb01g008643	1	7464392	7465891			+
	Sb01g008646				Sb01g008646	1	7467273	7467548			+
	Sb01g008650				Sb01g008650	1	7468334	7469662			-
	Sb01g008655				Sb01g008655	1	7478910	7479509			+
	Sb01g008660				Sb01g008660	1	7485123	7486455	Os03g52910		-
	Sb01g008670				Sb01g008670	1	7490706	7492951	Os03g52880		-
	Sb01g008680				Sb01g008680	1	7498895	7500776	Os03g52870		-
	Sb01g008690				Sb01g008690	1	7501782	7507320	Os03g52840		-
	Sb01g008695				Sb01g008695	1	7513398	7514407	Os03g52830		-
	sorghum_1_7514412_7514680				sorghum_1_7514412_7514680	1	7514412	7514680			-
	Sb01g008700				Sb01g008700	1	7515027	7532549	Os03g52794		-
	sorghum_1_7527302_7527327				sorghum_1_7527302_7527327	1	7527302	7527327	rice_3_30222608_30222633		-
	Sb01g008710				Sb01g008710	1	7538006	7541701			-
	Sb01g008720				Sb01g008720	1	7541987	7545301	Os03g52780		+
	Sb01g008730				Sb01g008730	1	7548376	7551620			+
	Sb01g008740				Sb01g008740	1	7555280	7565823	Os03g52770		-
	Sb01g008750				Sb01g008750	1	7568025	7570815			+
	Sb01g008760				Sb01g008760	1	7571419	7576316	Os03g52750		-
	Sb01g008770				Sb01g008770	1	7576741	7579356	Os03g52720		+
	Sb01g008772				Sb01g008772	1	7582789	7583232			+
	Sb01g008775				Sb01g008775	1	7583685	7584268			+
	Sb01g008777				Sb01g008777	1	7584587	7584997			+
	Sb01g008780				Sb01g008780	1	7587447	7587749			+
	sorghum_1_7589614_7590525				sorghum_1_7589614_7590525	1	7589614	7590525	Os03g52700		-
	sorghum_1_7591526_7592134				sorghum_1_7591526_7592134	1	7591526	7592134			-
	Sb01g008790				Sb01g008790	1	7592136	7598169			+
	Sb01g008800				Sb01g008800	1	7601414	7606511	Os03g52690		+
	Sb01g008810				Sb01g008810	1	7607682	7608839	Os03g52680		-
	Sb01g008820				Sb01g008820	1	7613408	7616521	Os03g52660	P	+
	Sb01g008830				Sb01g008830	1	7615002	7616503		Sb01g008820	-
	Sb01g008840				Sb01g008840	1	7618488	7619630	Os03g52650		-
	Sb01g008850				Sb01g008850	1	7620155	7624884	Os03g52640		+
	Sb01g008860				Sb01g008860	1	7628771	7632321	Os03g52630		+
	Sb01g008870				Sb01g008870	1	7633129	7634681	Os03g52620		-
	Sb01g008880				Sb01g008880	1	7641738	7643379	Os03g52570		+
	Sb01g008885				Sb01g008885	1	7649220	7651128			+
	Sb01g008890				Sb01g008890	1	7659040	7660828		P	+
	Sb01g008900				Sb01g008900	1	7662785	7664577		Sb01g008890	+
	Sb01g008910				Sb01g008910	1	7666488	7668746	Os03g52560		-
	Sb01g008920				Sb01g008920	1	7677119	7680126	Os03g52490		+
	Sb01g008930				Sb01g008930	1	7683439	7688913	Os03g52470		-
	Sb01g008940				Sb01g008940	1	7692180	7697923	Os03g52460		+
	Sb01g008945				Sb01g008945	1	7698632	7699224	Os03g52450		-
	Sb01g008950				Sb01g008950	1	7699409	7702731			-
	Sb01g008960				Sb01g008960	1	7706303	7706685			+
	Sb01g008970				Sb01g008970	1	7709457	7709957			-
	Sb01g008980				Sb01g008980	1	7711843	7712266	Os03g52410	P	-
	Sb01g008990				Sb01g008990	1	7714256	7714815		Sb01g008980	-
	Sb01g009000				Sb01g009000	1	7717778	7718194	Os03g52370	P	+
	Sb01g009010				Sb01g009010	1	7721667	7726299		I	-
	Sb01g009020				Sb01g009020	1	7727242	7733788		P	-
	Sb01g009025				Sb01g009025	1	7745998	7763739		Sb01g009020	+
	Sb01g009030				Sb01g009030	1	7768591	7773513		I	+
	Sb01g009040				Sb01g009040	1	7776125	7776652		Sb01g009000	-
	Sb01g009050				Sb01g009050	1	7779156	7779511	Os03g52350	I	-
	Sb01g009060				Sb01g009060	1	7780908	7781556		Sb01g009040	-
	Sb01g009070				Sb01g009070	1	7789286	7793640	Os03g52340		+
	sorghum_1_7815854_7815873				sorghum_1_7815854_7815873	1	7815854	7815873	rice_3_30002632_30002651		+
	Sb01g009080				Sb01g009080	1	7824690	7828301	Os03g52320		+
	Sb01g009085				Sb01g009085	1	7829633	7829782	Os03g52310	P	+
	Sb01g009090				Sb01g009090	1	7832270	7834582		Sb01g009085	+
	Sb01g009100				Sb01g009100	1	7836746	7837643	Os03g52300		+
	Sb01g009110				Sb01g009110	1	7840524	7841213	Os03g52290		-
	sorghum_1_7845726_7845865				sorghum_1_7845726_7845865	1	7845726	7845865	Os03g52284		-
	Sb01g009120				Sb01g009120	1	7851061	7852540	Os03g52280		+
	Sb01g009130				Sb01g009130	1	7857937	7868309	Os03g52239		-
	sorghum_1_7869961_7870020				sorghum_1_7869961_7870020	1	7869961	7870020	rice_3_29952816_29952874		-
	Sb01g009135				Sb01g009135	1	7891454	7891993		P	+
	Sb01g009140				Sb01g009140	1	7893910	7897658		Sb01g009135	+
	Sb01g009150				Sb01g009150	1	7898275	7899572	Os03g52160		-
	sorghum_1_7901237_7901361				sorghum_1_7901237_7901361	1	7901237	7901361			-
	Sb01g009161				Sb01g009161	1	7904388	7904642			+
	Sb01g009170				Sb01g009170	1	7911787	7925701	Os03g52150		-
	sorghum_1_7927955_7928029				sorghum_1_7927955_7928029	1	7927955	7928029	rice_3_29885658_29885732		+
	Sb01g009180				Sb01g009180	1	7928222	7929622			-
	Sb01g009190				Sb01g009190	1	7931006	7932207	rice_3_29884258_29884496		+
	Sb01g009200				Sb01g009200	1	7932609	7935846		P	-
	Sb01g009210				Sb01g009210	1	7937253	7939130		Sb01g009200	-
	Sb01g009220				Sb01g009220	1	7942181	7945168		Sb01g009200	-
	Sb01g009225				Sb01g009225	1	7950077	7967230	Os03g52090		+
	sorghum_1_7968424_7970329				sorghum_1_7968424_7970329	1	7968424	7970329			-
	Sb01g009230				Sb01g009230	1	7975647	7977392			+
	Sb01g009240				Sb01g009240	1	7992067	7994148		P	-
	Sb01g009250				Sb01g009250	1	7994569	7996673		Sb01g009240	+
	Sb01g009260				Sb01g009260	1	8000616	8000921	Os03g52020		-
	Sb01g009270				Sb01g009270	1	8003159	8004598	Os03g52010		+
	Sb01g009280				Sb01g009280	1	8011976	8017672			+
	Sb01g009290				Sb01g009290	1	8020129	8024991	Os03g52000		+
	Sb01g009300				Sb01g009300	1	8025573	8027689	Os03g51990		-
	Sb01g009310				Sb01g009310	1	8036684	8039895	Os03g51984		-
	Sb01g009320				Sb01g009320	1	8040621	8041385	Os03g51980		-
	Sb01g009330				Sb01g009330	1	8044882	8046768	Os03g51970		-
	Sb01g009340				Sb01g009340	1	8064521	8066028	Os03g51950	P	+
	Sb01g009350				Sb01g009350	1	8066606	8069037		Sb01g009340	+
	Sb01g009360				Sb01g009360	1	8070702	8074071	Os03g51930		+
	Sb01g009370				Sb01g009370	1	8076631	8078997	Os03g51920		+
	Sb01g009380				Sb01g009380	1	8087677	8089365	Os03g51910		+
	Sb01g009390				Sb01g009390	1	8090196	8094448			-
	Sb01g009400				Sb01g009400	1	8094865	8102353	Os03g51900		-
	Sb01g009410				Sb01g009410	1	8102612	8105026	Os03g51880		+
	Sb01g009420				Sb01g009420	1	8107317	8109104	Os03g51840		-
	Sb01g009430				Sb01g009430	1	8110609	8114751	Os03g51830		-
	Sb01g009431				Sb01g009431	1	8119310	8120046			-
	Sb01g009433				Sb01g009433	1	8120708	8121943			+
	Sb01g009434				Sb01g009434	1	8125143	8128270	Os03g51790		+
	sorghum_1_8128355_8128979				sorghum_1_8128355_8128979	1	8128355	8128979			-
	Sb01g009436				Sb01g009436	1	8130115	8134580			+
	Sb01g009438				Sb01g009438	1	8135568	8137746			+
	sorghum_1_8139207_8139752				sorghum_1_8139207_8139752	1	8139207	8139752			+
	Sb01g009440				Sb01g009440	1	8141148	8142593	Os03g51760		-
	Sb01g009450				Sb01g009450	1	8160818	8162623	Os03g51740		+
	Sb01g009460				Sb01g009460	1	8186199	8192342		P	+
	Sb01g009470				Sb01g009470	1	8195670	8198306	Os03g51700	I	-
	Sb01g009475				Sb01g009475	1	8203679	8219004		I	-
	Sb01g009480				Sb01g009480	1	8222577	8230046		Sb01g009460	+
	Sb01g009490				Sb01g009490	1	8231641	8234293	Os03g51680		+
	Sb01g009500				Sb01g009500	1	8235287	8239570	Os03g51670		+
	Sb01g009510				Sb01g009510	1	8241812	8242447	Os03g51660		+
	Sb01g009520				Sb01g009520	1	8267569	8273481	Os03g51650		+
	Sb01g009530				Sb01g009530	1	8278029	8280721	Os03g51640		-
	Sb01g009540				Sb01g009540	1	8290156	8294520	Os03g51620		+
	Sb01g009550				Sb01g009550	1	8295963	8302412	Os03g51610		-
	Sb01g009555				Sb01g009555	1	8304387	8305479			+
	sorghum_1_8305598_8305837				sorghum_1_8305598_8305837	1	8305598	8305837			+
	Sb01g009560				Sb01g009560	1	8308021	8310971	Os03g51600	P	-
	Sb01g009570				Sb01g009570	1	8313970	8316548		Sb01g009560	-
	Sb01g009580				Sb01g009580	1	8323197	8328451	Os03g51550		+
	Sb01g009590				Sb01g009590	1	8369244	8371829			+
	Sb01g009600				Sb01g009600	1	8373763	8377040			-
	Sb01g009605				Sb01g009605	1	8378238	8378624			+
	Sb01g009610				Sb01g009610	1	8379575	8383728	Os03g51540		-
	Sb01g009615				Sb01g009615	1	8388236	8388922			-
	Sb01g009620				Sb01g009620	1	8390281	8390882	Os03g51530		-
	Sb01g009630				Sb01g009630	1	8395249	8405615	Os03g51520		-
	Sb01g009640				Sb01g009640	1	8409587	8411313	Os03g51479		-
	Sb01g009650				Sb01g009650	1	8412454	8414089	Os03g51470		+
	Sb01g009660				Sb01g009660	1	8415416	8417062	Os03g51459		+
	Sb01g009663				Sb01g009663	1	8437572	8437907			-
	sorghum_1_8438427_8439001				sorghum_1_8438427_8439001	1	8438427	8439001			+
	Sb01g009666				Sb01g009666	1	8439184	8439544			-
	Sb01g009670				Sb01g009670	1	8447161	8451387	Os03g51440		+
	sorghum_1_8451656_8451769				sorghum_1_8451656_8451769	1	8451656	8451769	rice_3_29376623_29376736		+
	Sb01g009680				Sb01g009680	1	8453483	8457242	Os03g51430	P	-
	Sb01g009685				Sb01g009685	1	8465814	8469369		Sb01g009680	-
	sorghum_1_8472471_8472639				sorghum_1_8472471_8472639	1	8472471	8472639		I	+
	Sb01g009690				Sb01g009690	1	8473050	8474753		Sb01g009680	-
	Sb01g009700				Sb01g009700	1	8482372	8483178	Os03g51390		+
	Sb01g009710				Sb01g009710	1	8483890	8488828	Os03g51380		-
	Sb01g009720				Sb01g009720	1	8492428	8493487			-
	Sb01g009730				Sb01g009730	1	8502005	8503090	Os03g51350		-
	Sb01g009740				Sb01g009740	1	8512462	8514141	Os03g51330		-
	Sb01g009750				Sb01g009750	1	8527890	8531590			-
	Sb01g009760				Sb01g009760	1	8537255	8542708	Os03g51250		+
	Sb01g009770				Sb01g009770	1	8542794	8545233	Os03g51240		-
	Sb01g009780				Sb01g009780	1	8546352	8548489			+
	Sb01g009790				Sb01g009790	1	8551640	8558210	Os03g51230		-
	sorghum_1_8560230_8560345				sorghum_1_8560230_8560345	1	8560230	8560345			+
	Sb01g009800				Sb01g009800	1	8561977	8567673	Os03g51220		-
	sorghum_1_8569101_8569576				sorghum_1_8569101_8569576	1	8569101	8569576		P	-
	sorghum_1_8569456_8569576				sorghum_1_8569456_8569576	1	8569456	8569576		sorghum_1_8569101_8569576	+
	Sb01g009810				Sb01g009810	1	8570482	8571489	Os03g51210		+
	Sb01g009820				Sb01g009820	1	8574102	8574623	Os03g51200		-
	Sb01g009830				Sb01g009830	1	8578132	8580310	Os03g51180		+
	sorghum_1_8596809_8598731				sorghum_1_8596809_8598731	1	8596809	8598731		P	-
	sorghum_1_8597437_8597639				sorghum_1_8597437_8597639	1	8597437	8597639		sorghum_1_8596809_8598731	+
	sorghum_1_8597562_8598011				sorghum_1_8597562_8598011	1	8597562	8598011		sorghum_1_8596809_8598731	-
	Sb01g009835				Sb01g009835	1	8599598	8600147			-
	Sb01g009840				Sb01g009840	1	8602772	8605993	Os03g51160		+
	Sb01g009850				Sb01g009850	1	8608741	8610639	Os03g51150		+
	Sb01g009860				Sb01g009860	1	8610822	8633074	rice_3_29199572_29199705		-
	sorghum_1_8646062_8646200				sorghum_1_8646062_8646200	1	8646062	8646200			-
	Sb01g009863				Sb01g009863	1	8647780	8648138			+
	Sb01g009866				Sb01g009866	1	8648303	8648476			+
	Sb01g009870				Sb01g009870	1	8655623	8657270	Os03g51110		-
	Sb01g009880				Sb01g009880	1	8668192	8676040	Os03g51080		-
	sorghum_1_8675229_8675249				sorghum_1_8675229_8675249	1	8675229	8675249	rice_3_29151784_29151804		-
	Sb01g009890				Sb01g009890	1	8705732	8709731	Os03g51050	P	+
	Sb01g009900				Sb01g009900	1	8713379	8720739		Sb01g009890	+
	Sb01g009910				Sb01g009910	1	8722474	8724215	Os03g51040		+
	Sb01g009920				Sb01g009920	1	8729578	8737076	Os03g51030	P	+
	Sb01g009930				Sb01g009930	1	8754916	8758749		Sb01g009920	+
	Sb01g009933				Sb01g009933	1	8768316	8768591	Os03g51020		+
	Sb01g009936				Sb01g009936	1	8768700	8770309			+
	sorghum_1_8770315_8770584				sorghum_1_8770315_8770584	1	8770315	8770584			-
	Sb01g009940				Sb01g009940	1	8770589	8774365			+
	Sb01g009950				Sb01g009950	1	8780502	8784451	Os03g51010		+
	Sb01g009960				Sb01g009960	1	8786880	8795064	Os03g51000	P	+
	Sb01g009965				Sb01g009965	1	8795868	8796284		I	-
	sorghum_1_8803024_8804129				sorghum_1_8803024_8804129	1	8803024	8804129		Sb01g009960	-
	sorghum_1_8805251_8805433				sorghum_1_8805251_8805433	1	8805251	8805433		Sb01g009960	-
	Sb01g009970				Sb01g009970	1	8809752	8811642		Sb01g009960	+
	Sb01g009980				Sb01g009980	1	8816934	8820745	Os03g50970		+
	Sb01g009990				Sb01g009990	1	8823195	8823572	Os03g50960		-
	Sb01g009995				Sb01g009995	1	8839547	8841073			-
	Sb01g010000				Sb01g010000	1	8842030	8844327			+
	Sb01g010010				Sb01g010010	1	8847331	8852042	Os03g50940		+
	Sb01g010020				Sb01g010020	1	8856724	8857428	Os03g50920		-
	Sb01g010025				Sb01g010025	1	8873297	8873923			-
	sorghum_1_8875833_8878009				sorghum_1_8875833_8878009	1	8875833	8878009	Os03g50900		-
	Sb01g010030				Sb01g010030	1	8879131	8881628	Os03g50890		-
	Sb01g010040				Sb01g010040	1	8883644	8887874	Os03g50880		+
	Sb01g010045				Sb01g010045	1	8891765	8892265			+
	Sb01g010050				Sb01g010050	1	8892569	8895304	Os03g50870		-
	Sb01g010060				Sb01g010060	1	8897957	8904628			+
	Sb01g010070				Sb01g010070	1	8909041	8916433	Os03g50860		-
	Sb01g010080				Sb01g010080	1	8933437	8933706			+
	Sb01g010090				Sb01g010090	1	8933968	8938545			-
	Sb01g010095				Sb01g010095	1	8940919	8941119			+
	Sb01g010100				Sb01g010100	1	8945582	8947622	Os03g50820		-
	Sb01g010110				Sb01g010110	1	8954614	8958780	Os03g50810		+
	sorghum_1_8966766_8966991				sorghum_1_8966766_8966991	1	8966766	8966991			-
	Sb01g010120				Sb01g010120	1	8969020	8972195	Os03g50780		+
	Sb01g010130				Sb01g010130	1	8973847	8985124			+
	Sb01g010133				Sb01g010133	1	8986266	8987560			-
	sorghum_1_8988587_8988948				sorghum_1_8988587_8988948	1	8988587	8988948	Os03g50730		-
	Sb01g010136				Sb01g010136	1	8990047	8994377			-
	Sb01g010140				Sb01g010140	1	8997979	9002634			+
	Sb01g010150				Sb01g010150	1	9003551	9007937	Os03g50620		-
	Sb01g010160				Sb01g010160	1	9018337	9019025			-
	sorghum_1_9022116_9022219				sorghum_1_9022116_9022219	1	9022116	9022219			-
	Sb01g010165				Sb01g010165	1	9031252	9033645	Os03g50570		-
	sorghum_1_9033796_9033981				sorghum_1_9033796_9033981	1	9033796	9033981			+
	Sb01g010170				Sb01g010170	1	9036469	9041000	Os03g50560		+
	Sb01g010180				Sb01g010180	1	9051911	9052891	Os03g50550	P	-
	Sb01g010190				Sb01g010190	1	9055934	9061685		I	-
	Sb01g010200				Sb01g010200	1	9066624	9067634		Sb01g010180	-
	Sb01g010210				Sb01g010210	1	9071452	9075197	Os03g50540		+
	Sb01g010220				Sb01g010220	1	9075762	9076612	Os03g50520		+
	Sb01g010230				Sb01g010230	1	9077414	9078177			+
	Sb01g010240				Sb01g010240	1	9078366	9085255			-
	Sb01g010250				Sb01g010250	1	9086684	9091468	Os03g50510		-
	Sb01g010260				Sb01g010260	1	9098241	9101892	Os03g50500		-
	sorghum_1_9102600_9102620				sorghum_1_9102600_9102620	1	9102600	9102620	rice_3_28778067_28778087		-
	Sb01g010270				Sb01g010270	1	9110891	9113720	Os03g50490		+
	Sb01g010280				Sb01g010280	1	9114382	9120676	Os03g50480		-
	sorghum_1_9129557_9129708				sorghum_1_9129557_9129708	1	9129557	9129708			+
	Sb01g010290				Sb01g010290	1	9132398	9135788	Os03g50450		+
	Sb01g010300				Sb01g010300	1	9141177	9146276	Os03g50440		-
	Sb01g010310				Sb01g010310	1	9149502	9152265	Os03g50430		-
	Sb01g010320				Sb01g010320	1	9153354	9154994	Os03g50420		-
	Sb01g010325				Sb01g010325	1	9157531	9159463	Os03g50410		-
	Sb01g010330				Sb01g010330	1	9166091	9175649	Os03g50390		+
	sorghum_1_9175681_9175881				sorghum_1_9175681_9175881	1	9175681	9175881			-
	sorghum_1_9177859_9178359				sorghum_1_9177859_9178359	1	9177859	9178359			+
	Sb01g010335				Sb01g010335	1	9178705	9178923			-
	Sb01g010340				Sb01g010340	1	9178975	9180907			-
	Sb01g010350				Sb01g010350	1	9181648	9183149			-
	Sb01g010360				Sb01g010360	1	9186633	9188845	Os03g50380		-
	Sb01g010370				Sb01g010370	1	9191167	9192919	Os03g50364		+
	Sb01g010380				Sb01g010380	1	9195524	9197113			-
	Sb01g010390				Sb01g010390	1	9202513	9207356	Os03g50340		-
	Sb01g010400				Sb01g010400	1	9208468	9216528	Os03g50330		+
	Sb01g010410				Sb01g010410	1	9223676	9242939	Os03g50320		+
	Sb01g010420				Sb01g010420	1	9244438	9245891	Os03g50310		-
	Sb01g010430				Sb01g010430	1	9249830	9257929	Os03g50300		-
	Sb01g010440				Sb01g010440	1	9262972	9265023	Os03g50280		+
	sorghum_1_9266430_9267325	http://tinyurl.com/ktammq	AL 1-3 MF Sept 12	B	sorghum_1_9266430_9267325	1	9266430	9267325		P	-
	sorghum_1_9267186_9267325	http://tinyurl.com/ktammq	AL 1-3 MF Sept 12	DUP	sorghum_1_9267186_9267325	1	9267186	9267325		sorghum_1_9266430_9267325	-
	sorghum_1_9267620_9268447	http://tinyurl.com/ktammq	AL 1-3 MF Sept 12	NRD	sorghum_1_9267620_9268447	1	9267620	9268447		P	+
	sorghum_1_9268323_9268447	http://tinyurl.com/ktammq	AL 1-3 MF Sept 12	DUP	sorghum_1_9268323_9268447	1	9268323	9268447		sorghum_1_9267620_9268447	-
	sorghum_1_9268506_9268632	http://tinyurl.com/ktammq	AL 1-3 MF Sept 12	NRD	sorghum_1_9268506_9268632	1	9268506	9268632			-
	sorghum_1_9268713_9269017	http://tinyurl.com/ktammq	AL 1-3 MF Sept 12	NRD	sorghum_1_9268713_9269017	1	9268713	9269017			-
	sorghum_1_9269417_9269518	http://tinyurl.com/ktammq	AL 1-3 MF Sept 12	NRD	sorghum_1_9269417_9269518	1	9269417	9269518			-
	sorghum_1_9271018_9271214	http://tinyurl.com/ktammq	AL 1-3 MF Sept 12	NRD	sorghum_1_9271018_9271214	1	9271018	9271214			-
	Sb01g010450	http://tinyurl.com/ktammq	AL 1-3 MF Sept 12	1	Sb01g010450	1	9274376	9275918	Os03g50270		+
	Sb01g010460	http://tinyurl.com/ktammq	AL 1-3 MF Sept 12	1	Sb01g010460	1	9277164	9279463	Os03g50250		-
	Sb01g010470	http://tinyurl.com/ktammq	AL 1-3 MF Sept 12	0	Sb01g010470	1	9282585	9286115			+
	Sb01g010480	http://tinyurl.com/ktammq	AL 1-3 MF Sept 12	1	Sb01g010480	1	9287455	9290053			+
	Sb01g010490	http://tinyurl.com/ktammq	AL 1-3 MF Sept 12	0	Sb01g010490	1	9293833	9295424	Os03g50210		-
	Sb01g010500	http://tinyurl.com/ktammq	AL 1-3 MF Sept 12	1	Sb01g010500	1	9307659	9308657	Os03g50160	P	+
	Sb01g010510	http://tinyurl.com/ktammq	AL 1-3 MF Sept 12	DUP	Sb01g010510	1	9311549	9312372		Sb01g010500	+
	Sb01g010520	http://tinyurl.com/ktammq	AL 1-3 MF Sept 12	1	Sb01g010520	1	9314107	9314631	Os03g50140		+
	Sb01g010530	http://tinyurl.com/ktammq	AL 1-3 MF Sept 12	0	Sb01g010530	1	9318038	9322043			+
	Sb01g010540	http://tinyurl.com/ktammq	AL 1-3 MF Sept 12	0	Sb01g010540	1	9322351	9325748	Os03g50130	P	+
	Sb01g010550	http://tinyurl.com/ktammq	AL 1-3 MF Sept 12	DUP	Sb01g010550	1	9328214	9329520		Sb01g010540	+
	Sb01g010560	http://tinyurl.com/ktammq	AL 1-3 MF Sept 12	1	Sb01g010560	1	9330267	9334354	Os03g50120		-
	Sb01g010570	http://tinyurl.com/ktammq	AL 1-3 MF Sept 12	1	Sb01g010570	1	9336138	9337268	Os03g50110	P	+
	Sb01g010575	http://tinyurl.com/ktammq	AL 1-3 MF Sept 12	DUP	Sb01g010575	1	9339138	9339296		Sb01g010570	+
	Sb01g010580	http://tinyurl.com/ktammq	AL 1-3 MF Sept 12	1	Sb01g010580	1	9354679	9359739	Os03g50100		+
	Sb01g010590	http://tinyurl.com/ktammq	AL 1-3 MF Sept 12	1	Sb01g010590	1	9361874	9364490			+
	Sb01g010600	http://tinyurl.com/ktammq	AL 1-3 MF Sept 12	1	Sb01g010600	1	9366243	9367419	Os03g50080		+
	Sb01g010610	http://tinyurl.com/ktammq	AL 1-3 MF Sept 12	1	Sb01g010610	1	9367422	9371701	Os03g50070		-
	Sb01g010620	http://tinyurl.com/ktammq	AL 1-3 MF Sept 12	2	Sb01g010620	1	9373460	9375040	Os03g50050		-
	Sb01g010630	http://tinyurl.com/ktammq	AL 1-3 MF Sept 12	2	Sb01g010630	1	9377448	9380991	Os03g50040		+
	Sb01g010640	http://tinyurl.com/ktammq	AL 1-3 MF	2	Sb01g010640	1	9381817	9382685	Os03g50030		-
	sorghum_1_9384130_9384283	http://tinyurl.com/ktammq	AL 1-3 MF	2	sorghum_1_9384130_9384283	1	9384130	9384283			-
	Sb01g010650	http://tinyurl.com/ktammq	AL 1-3 MF	0	Sb01g010650	1	9389669	9402483	Os03g50010		+
	Sb01g010660	http://tinyurl.com/ktammq	AL 1-3 MF	B	Sb01g010660	1	9419975	9422628	Os03g49990		-
	sorghum_1_9441243_9441537	http://tinyurl.com/ktammq	AL 1-3 MF	0	sorghum_1_9441243_9441537	1	9441243	9441537			-
	Sb01g010670	http://tinyurl.com/ktammq	AL 1-3 MF	2	Sb01g010670	1	9454427	9457360	Os03g49940		-
	Sb01g010675	http://tinyurl.com/ktammq	AL 1-3 MF	0	Sb01g010675	1	9462161	9463350			-
	Sb01g010680	http://tinyurl.com/ktammq	AL 1-3 MF	B	Sb01g010680	1	9471685	9478938	Os03g49900		+
	sorghum_1_9478945_9479125	http://tinyurl.com/ktammq	AL 1-3 MF	0	sorghum_1_9478945_9479125	1	9478945	9479125			-
	sorghum_1_9495004_9495352	http://tinyurl.com/ktammq	AL 1-3 MF	0	sorghum_1_9495004_9495352	1	9495004	9495352		P	+
	sorghum_1_9495281_9495596	http://tinyurl.com/ktammq	AL 1-3 MF	DUP	sorghum_1_9495281_9495596	1	9495281	9495596		sorghum_1_9495004_9495352	-
	Sb01g010690	http://tinyurl.com/ktammq	AL 1-3 MF	B	Sb01g010690	1	9506057	9507199	Os03g49880		-
	Sb01g010700	http://tinyurl.com/ktammq	AL 1-3 MF	B	Sb01g010700	1	9540936	9543021	Os03g49830		-
	Sb01g010710	http://tinyurl.com/ktammq	AL 1-3 MF	B	Sb01g010710	1	9588081	9592109	Os03g49800		+
	Sb01g010720	http://tinyurl.com/ktammq	AL 1-3 MF	B	Sb01g010720	1	9611991	9622431	Os03g49770		-
	sorghum_1_9638129_9638599	http://tinyurl.com/ktammq	AL 1-3 MF	0	sorghum_1_9638129_9638599	1	9638129	9638599		P	+
	sorghum_1_9638143_9638593	http://tinyurl.com/ktammq	AL 1-3 MF	DUP	sorghum_1_9638143_9638593	1	9638143	9638593		sorghum_1_9638129_9638599	-
	Sb01g010730	http://tinyurl.com/ktammq	AL 1-3 MF	2	Sb01g010730	1	9645372	9650086	Os03g49750		-
	Sb01g010740	http://tinyurl.com/ktammq	AL 1-3 MF	1	Sb01g010740	1	9651114	9656511	Os03g49730		+
	Sb01g010750	http://tinyurl.com/ktammq	AL 1-3 MF	2	Sb01g010750	1	9656782	9659493	Os03g49720		-
	Sb01g010760	http://tinyurl.com/ktammq	AL 1-3 MF	2	Sb01g010760	1	9660097	9661815	Os03g49710		-
	Sb01g010770	http://tinyurl.com/ktammq	AL 1-3 MF	2	Sb01g010770	1	9665616	9669615	Os03g49700		-
	Sb01g010780	http://tinyurl.com/ktammq	AL 1-3 MF	0	Sb01g010780	1	9688545	9689797	Os03g49690		+
	Sb01g010790	http://tinyurl.com/ktammq	AL 1-3 MF	2	Sb01g010790	1	9689982	9693135			-
	Sb01g010800	http://tinyurl.com/ktammq	AL 1-3 MF	B	Sb01g010800	1	9697910	9703218	Os03g49640		+
	Sb01g010810	http://tinyurl.com/ktammq	AL 1-3 MF	2	Sb01g010810	1	9705909	9711243	Os03g49630		+
	Sb01g010820	http://tinyurl.com/ktammq	AL 1-3 MF	2	Sb01g010820	1	9715143	9720702	Os03g49620		+
	Sb01g010825	http://tinyurl.com/ktammq	AL 1-3 MF	2	Sb01g010825	1	9721346	9725643	Os03g49600	P	+
	Sb01g010830	http://tinyurl.com/ktammq	AL 1-3 MF	DUP	Sb01g010830	1	9726512	9730028		Sb01g010825	+
	Sb01g010840	http://tinyurl.com/ktammq	AL 1-3 MF	DUP	Sb01g010840	1	9731553	9735142		Sb01g010825	+
	Sb01g010850	http://tinyurl.com/ktammq	AL 1-3 MF	1	Sb01g010850	1	9747581	9748240	Os03g49590		+
	Sb01g010860	http://tinyurl.com/ktammq	AL 1-3 MF	1	Sb01g010860	1	9748544	9751370	Os03g49580		-
	Sb01g010870	http://tinyurl.com/ktammq	AL 1-3 MF	2	Sb01g010870	1	9754468	9760300	Os03g49570		-
	sorghum_1_9761110_9761947	http://tinyurl.com/ktammq	AL 1-3 MF	0	sorghum_1_9761110_9761947	1	9761110	9761947			+
	Sb01g010880	http://tinyurl.com/ktammq	AL 1-3 MF	1	Sb01g010880	1	9772398	9773027	Os03g49560		+
	Sb01g010890	http://tinyurl.com/ktammq	AL 1-3 MF	2	Sb01g010890	1	9776513	9777337			+
	Sb01g010900	http://tinyurl.com/ktammq	AL 1-3 MF	0	Sb01g010900	1	9780441	9781820	Os03g49524		-
	Sb01g010910	http://tinyurl.com/ktammq	AL 1-3 MF	B	Sb01g010910	1	9785518	9788960	Os03g49520		+
	Sb01g010920	http://tinyurl.com/ktammq	AL 1-3 MF	B	Sb01g010920	1	9791278	9796261	Os03g49510		-
	sorghum_1_9796493_9797266	http://tinyurl.com/ktammq	AL 1-3 MF	1	sorghum_1_9796493_9797266	1	9796493	9797266			-
	sorghum_1_9821517_9821633	http://tinyurl.com/ktammq	AL 1-3 MF	NRD	sorghum_1_9821517_9821633	1	9821517	9821633			-
	Sb01g010930	http://tinyurl.com/ktammq	AL 1-3 MF	B	Sb01g010930	1	9822384	9827452	Os03g49500		+
	Sb01g010940	http://tinyurl.com/ktammq	AL 1-3 MF	2	Sb01g010940	1	9828063	9831002	Os03g49490		+
	Sb01g010950	http://tinyurl.com/ktammq	AL 1-3 MF	2	Sb01g010950	1	9832302	9832808	rice_3_28113059_28113189		+
	Sb01g010960	http://tinyurl.com/ktammq	AL 1-3 MF	2	Sb01g010960	1	9834266	9835397	Os03g49480		+
	Sb01g010970	http://tinyurl.com/ktammq	AL 1-3 MF	B	Sb01g010970	1	9836573	9837450	Os03g49464		-
	Sb01g010975	http://tinyurl.com/ktammq	AL 1-3 MF	1	Sb01g010975	1	9840633	9842888			-
	Sb01g010980	http://tinyurl.com/ktammq	AL 1-3 MF	2	Sb01g010980	1	9843228	9845381	Os03g49450		-
	sorghum_1_9850312_9852068	http://tinyurl.com/ktammq	AL 1-3 MF	2	sorghum_1_9850312_9852068	1	9850312	9852068		P	+
	sorghum_1_9850962_9851354	http://tinyurl.com/ktammq	AL 1-3 MF	DUP	sorghum_1_9850962_9851354	1	9850962	9851354		sorghum_1_9850312_9852068	-
	sorghum_1_9852163_9852455	http://tinyurl.com/ktammq	AL 1-3 MF	NRD	sorghum_1_9852163_9852455	1	9852163	9852455		P	-
	sorghum_1_9852166_9852572	http://tinyurl.com/ktammq	AL 1-3 MF	DUP	sorghum_1_9852166_9852572	1	9852166	9852572		sorghum_1_9852163_9852455	+
	sorghum_1_9852640_9853097	http://tinyurl.com/ktammq	AL 1-3 MF	NRD	sorghum_1_9852640_9853097	1	9852640	9853097		P	-
	sorghum_1_9852945_9853089	http://tinyurl.com/ktammq	AL 1-3 MF	DUP	sorghum_1_9852945_9853089	1	9852945	9853089		sorghum_1_9852640_9853097	+
	Sb01g010990	http://tinyurl.com/ktammq	AL 1-3 MF	2	Sb01g010990	1	9853849	9857467	Os03g49440		-
	Sb01g011000	http://tinyurl.com/ktammq	AL 1-3 MF	1	Sb01g011000	1	9858443	9861339	Os03g49430		+
	Sb01g011010	http://tinyurl.com/ktammq	AL 1-3 MF	2	Sb01g011010	1	9862200	9872886	Os03g49420		-
	Sb01g011020	http://tinyurl.com/ktammq	AL 1-3 MF	B	Sb01g011020	1	9883625	9886673	Os03g49400	P	-
	sorghum_1_9896924_9898116				sorghum_1_9896924_9898116	1	9896924	9898116		Sb01g011020	-
	sorghum_1_9899422_9899628				sorghum_1_9899422_9899628	1	9899422	9899628		Sb01g011020	-
	sorghum_1_9901089_9901320				sorghum_1_9901089_9901320	1	9901089	9901320		Sb01g011020	-
	Sb01g011025				Sb01g011025	1	9902952	9908713		Sb01g011020	-
	Sb01g011030				Sb01g011030	1	9916989	9920932	Os03g49260	P	-
	Sb01g011040				Sb01g011040	1	9923147	9930173		Sb01g011030	-
	Sb01g011050				Sb01g011050	1	9936792	9941610		Sb01g011030	-
	Sb01g011060				Sb01g011060	1	9949684	9953070	Os03g49250		-
	Sb01g011070				Sb01g011070	1	9953470	9955848	Os03g49230		+
	Sb01g011080				Sb01g011080	1	9956529	9959881	Os03g49220		-
	Sb01g011090				Sb01g011090	1	9962025	9966156			+
	Sb01g011100				Sb01g011100	1	9966806	9973410	Os03g49210		-
	Sb01g011110				Sb01g011110	1	9980550	9984131	Os03g49200		+
	Sb01g011120				Sb01g011120	1	9985106	9987502	Os03g49190		+
	Sb01g011130				Sb01g011130	1	9989215	9990606			-
	Sb01g011135				Sb01g011135	1	9991858	9992349			+
	Sb01g011140				Sb01g011140	1	9992543	9996304	Os03g49180	P	+
	sorghum_1_10003548_10003800				sorghum_1_10003548_10003800	1	10003548	10003800		Sb01g011140	-
	sorghum_1_10006230_10006970				sorghum_1_10006230_10006970	1	10006230	10006970		Sb01g011140	-
	Sb01g011150				Sb01g011150	1	10009063	10012269	Os03g49170		-
	Sb01g011160				Sb01g011160	1	10022755	10025534	Os03g49150		-
	Sb01g011170				Sb01g011170	1	10029307	10033610	Os03g49140		+
	sorghum_1_10033873_10034037				sorghum_1_10033873_10034037	1	10033873	10034037			-
	Sb01g011180				Sb01g011180	1	10048913	10050241	Os03g49132		-
	Sb01g011190				Sb01g011190	1	10061232	10062941	Os03g49050		-
	Sb01g011200				Sb01g011200	1	10069729	10074376			-
	Sb01g011210				Sb01g011210	1	10074596	10076817			-
	Sb01g011215				Sb01g011215	1	10083486	10084220			-
	Sb01g011220				Sb01g011220	1	10087964	10094537	Os03g48970		-
	Sb01g011225				Sb01g011225	1	10103654	10104025	Os03g48960		+
	Sb01g011230				Sb01g011230	1	10105088	10108837	Os03g48950		-
	Sb01g011240				Sb01g011240	1	10113449	10114411			+
	sorghum_1_10117022_10117412				sorghum_1_10117022_10117412	1	10117022	10117412	Os03g48940		-
	sorghum_1_10119488_10120787				sorghum_1_10119488_10120787	1	10119488	10120787			-
	sorghum_1_10122477_10122589				sorghum_1_10122477_10122589	1	10122477	10122589			-
	sorghum_1_10123705_10125132				sorghum_1_10123705_10125132	1	10123705	10125132			-
	Sb01g011250				Sb01g011250	1	10125684	10128391			+
	Sb01g011260				Sb01g011260	1	10128608	10131396	Os03g48930		+
	Sb01g011270				Sb01g011270	1	10136364	10136986			-
	Sb01g011280				Sb01g011280	1	10137617	10141747	Os03g48920		-
	Sb01g011290				Sb01g011290	1	10144382	10145397			+
	sorghum_1_10153809_10153936				sorghum_1_10153809_10153936	1	10153809	10153936			-
	Sb01g011300				Sb01g011300	1	10159943	10161631			+
	Sb01g011305				Sb01g011305	1	10164616	10165129			-
	sorghum_1_10165134_10165303				sorghum_1_10165134_10165303	1	10165134	10165303			-
	Sb01g011310				Sb01g011310	1	10165306	10172213			-
	sorghum_1_10173341_10173544				sorghum_1_10173341_10173544	1	10173341	10173544			+
	sorghum_1_10180202_10180366				sorghum_1_10180202_10180366	1	10180202	10180366			-
	Sb01g011320				Sb01g011320	1	10182181	10183122	Os03g48890		-
	Sb01g011330				Sb01g011330	1	10186791	10187135	Os03g48840		-
	sorghum_1_10188325_10188460				sorghum_1_10188325_10188460	1	10188325	10188460			-
	Sb01g011340				Sb01g011340	1	10190138	10193131	Os03g48830		+
	Sb01g011350				Sb01g011350	1	10197451	10198569	Os03g48820		+
	Sb01g011360				Sb01g011360	1	10198932	10202222	Os03g48810		-
	Sb01g011370				Sb01g011370	1	10219731	10220892	Os03g48750		+
	Sb01g011380				Sb01g011380	1	10222760	10223713			-
	Sb01g011385				Sb01g011385	1	10225092	10226165			-
	Sb01g011390				Sb01g011390	1	10226524	10228282	Os03g48740		-
	Sb01g011400				Sb01g011400	1	10231468	10234430	Os03g48710		+
	Sb01g011410				Sb01g011410	1	10235009	10237916			-
	Sb01g011420				Sb01g011420	1	10248751	10254379	Os03g48660		+
	Sb01g011430				Sb01g011430	1	10258207	10259590			+
	Sb01g011440				Sb01g011440	1	10263469	10267327	Os03g48626		+
	sorghum_1_10271025_10271469				sorghum_1_10271025_10271469	1	10271025	10271469			+
	Sb01g011450				Sb01g011450	1	10280488	10284822	Os03g48610		+
	Sb01g011460				Sb01g011460	1	10293931	10297227	Os03g48600		+
	Sb01g011470				Sb01g011470	1	10298593	10299429		P	-
	sorghum_1_10306190_10306212				sorghum_1_10306190_10306212	1	10306190	10306212	rice_3_27651767_27651789		+
	Sb01g011480				Sb01g011480	1	10311267	10321403	Os03g48560	I	-
	Sb01g011490				Sb01g011490	1	10323504	10328777	Os03g48540	I	-
	Sb01g011500				Sb01g011500	1	10333503	10334467		Sb01g011470	+
	Sb01g011510				Sb01g011510	1	10334851	10337976			-
	Sb01g011520				Sb01g011520	1	10339836	10345427	Os03g48480		+
	Sb01g011530				Sb01g011530	1	10369346	10371273	Os03g48390		-
	Sb01g011540				Sb01g011540	1	10373426	10376786	Os03g48380		+
	sorghum_1_10376801_10377687				sorghum_1_10376801_10377687	1	10376801	10377687			-
	Sb01g011550				Sb01g011550	1	10380569	10386678			-
	Sb01g011560				Sb01g011560	1	10387274	10391855			-
	Sb01g011570				Sb01g011570	1	10398525	10401645			+
	Sb01g011580				Sb01g011580	1	10402213	10406484			-
	Sb01g011590				Sb01g011590	1	10409990	10416003			+
	Sb01g011595				Sb01g011595	1	10416882	10422041			+
	Sb01g011600				Sb01g011600	1	10423969	10428278	Os03g48320		+
	Sb01g011610				Sb01g011610	1	10430260	10439085	Os03g48310		-
	Sb01g011620				Sb01g011620	1	10447306	10471214	Os03g48300		-
	Sb01g011630				Sb01g011630	1	10484678	10488479	Os03g48270		-
	Sb01g011640				Sb01g011640	1	10491841	10498018	Os03g48260		-
	Sb01g011650				Sb01g011650	1	10500608	10502825	Os03g48190		+
	Sb01g011660				Sb01g011660	1	10504898	10505998			+
	Sb01g011670				Sb01g011670	1	10508817	10510398		P	-
	Sb01g011680				Sb01g011680	1	10536963	10537433		I	-
	Sb01g011690				Sb01g011690	1	10537633	10539460		I	-
	Sb01g011693				Sb01g011693	1	10550300	10554830		Sb01g011670	-
	Sb01g011696				Sb01g011696	1	10560551	10561009		Sb01g011670	-
	Sb01g011700				Sb01g011700	1	10583348	10589889	Os03g48180		+
	Sb01g011710				Sb01g011710	1	10590198	10595573			-
	Sb01g011720				Sb01g011720	1	10598100	10601702	Os03g48110		-
	Sb01g011730				Sb01g011730	1	10607544	10608037			-
	sorghum_1_10608048_10608686				sorghum_1_10608048_10608686	1	10608048	10608686	Os03g48104		-
	sorghum_1_10609063_10609250				sorghum_1_10609063_10609250	1	10609063	10609250	rice_3_27311745_27311932		-
	sorghum_1_10609477_10609745				sorghum_1_10609477_10609745	1	10609477	10609745	rice_3_27311356_27311624		-
	sorghum_1_10611161_10611354				sorghum_1_10611161_10611354	1	10611161	10611354	rice_3_27310747_27310940		-
	sorghum_1_10611430_10611589				sorghum_1_10611430_10611589	1	10611430	10611589	rice_3_27310509_27310668		-
	sorghum_1_10611734_10611896				sorghum_1_10611734_10611896	1	10611734	10611896	rice_3_27310223_27310385		-
	sorghum_1_10611977_10612219				sorghum_1_10611977_10612219	1	10611977	10612219	rice_3_27309893_27310135		-
	sorghum_1_10612278_10612523				sorghum_1_10612278_10612523	1	10612278	10612523	rice_3_27309572_27309817		-
	sorghum_1_10612593_10612823				sorghum_1_10612593_10612823	1	10612593	10612823	rice_3_27309250_27309480		-
	sorghum_1_10613245_10613416				sorghum_1_10613245_10613416	1	10613245	10613416	rice_3_27308692_27308863		-
	sorghum_1_10613873_10614108				sorghum_1_10613873_10614108	1	10613873	10614108	rice_3_27308376_27308611		-
	sorghum_1_10615241_10618350				sorghum_1_10615241_10618350	1	10615241	10618350	Os03g48100		-
	Sb01g011740				Sb01g011740	1	10623060	10626499	Os03g48080		+
	Sb01g011750				Sb01g011750	1	10629875	10633877	Os03g48060		-
	Sb01g011760				Sb01g011760	1	10651575	10653279	Os03g48050		-
	Sb01g011770				Sb01g011770	1	10654056	10657380	Os03g48040		-
	Sb01g011780				Sb01g011780	1	10661139	10664611	Os03g48030		+
	Sb01g011790				Sb01g011790	1	10664878	10667538	Os03g48010		-
	Sb01g011800				Sb01g011800	1	10669061	10670538			+
	Sb01g011810				Sb01g011810	1	10671540	10677057	Os03g48000		-
	Sb01g011820				Sb01g011820	1	10678281	10680347	Os03g47990		-
	Sb01g011830				Sb01g011830	1	10681137	10686834			+
	Sb01g011840				Sb01g011840	1	10689674	10694076	Os03g47970		+
	Sb01g011845				Sb01g011845	1	10695999	10704819	Os03g47949		+
	Sb01g011850				Sb01g011850	1	10705125	10709131	Os03g47940		-
	Sb01g011855				Sb01g011855	1	10710716	10710991			-
	Sb01g011860				Sb01g011860	1	10732323	10733705	Os03g47860		-
	Sb01g011870				Sb01g011870	1	10761650	10768577	Os03g47820	P	+
	Sb01g011880				Sb01g011880	1	10774347	10780713		Sb01g011870	+
	Sb01g011890				Sb01g011890	1	10812799	10814742	Os03g47810		+
	Sb01g011900				Sb01g011900	1	10818949	10819986		P	+
	Sb01g011903				Sb01g011903	1	10821526	10821891		I	-
	Sb01g011906				Sb01g011906	1	10822296	10822418		Sb01g011900	+
	Sb01g011910				Sb01g011910	1	10824355	10829198	Os03g47800		+
	Sb01g011920				Sb01g011920	1	10830923	10837832	Os03g47790		+
	Sb01g011930				Sb01g011930	1	10840691	10845055			-
	Sb01g011940				Sb01g011940	1	10847649	10850752	Os03g47770		+
	Sb01g011950				Sb01g011950	1	10851355	10877699	Os03g47754		-
	sorghum_1_10896336_10896658				sorghum_1_10896336_10896658	1	10896336	10896658	Os03g47740		-
	Sb01g011960				Sb01g011960	1	10896947	10902344		P	+
	Sb01g011970				Sb01g011970	1	10906731	10908103		Sb01g011960	+
	Sb01g011980				Sb01g011980	1	10917720	10919586			+
	sorghum_1_10919740_10920080				sorghum_1_10919740_10920080	1	10919740	10920080			-
	Sb01g011990				Sb01g011990	1	10921650	10922240			+
	Sb01g012000				Sb01g012000	1	10924504	10931084	Os03g47620	P	-
	Sb01g012010				Sb01g012010	1	10938191	10943912		Sb01g012000	-
	Sb01g012020				Sb01g012020	1	10946220	10951295		Sb01g012000	-
	Sb01g012030				Sb01g012030	1	10955428	10956409		I	+
	Sb01g012040				Sb01g012040	1	10959623	10966324		Sb01g012000	-
	Sb01g012045				Sb01g012045	1	10975000	10976460			+
	sorghum_1_10979213_10979366				sorghum_1_10979213_10979366	1	10979213	10979366	Os03g47610		-
	Sb01g012050				Sb01g012050	1	10979379	10984012			-
	Sb01g012060				Sb01g012060	1	10990391	10991637	Os03g47530		-
	Sb01g012070				Sb01g012070	1	11003526	11006007	Os03g47500		-
	Sb01g012080				Sb01g012080	1	11012281	11017646			-
	Sb01g012090				Sb01g012090	1	11028496	11028864	Os03g47350		-
	Sb01g012100				Sb01g012100	1	11045082	11045903	Os03g47280		+
	Sb01g012110				Sb01g012110	1	11048275	11049215	Os03g47270		-
	Sb01g012120				Sb01g012120	1	11052225	11055621	Os03g47240		-
	Sb01g012130				Sb01g012130	1	11073904	11074329	Os03g47210		+
	Sb01g012140				Sb01g012140	1	11084759	11085184			+
	sorghum_1_11101432_11101661				sorghum_1_11101432_11101661	1	11101432	11101661			-
	Sb01g012150				Sb01g012150	1	11109376	11111026	Os03g47190		+
	Sb01g012160				Sb01g012160	1	11129941	11130477			-
	sorghum_1_11139608_11139709				sorghum_1_11139608_11139709	1	11139608	11139709			-
	Sb01g012170				Sb01g012170	1	11141179	11143876	Os03g47140		-
	Sb01g012180				Sb01g012180	1	11154152	11159514	Os03g47120		-
	Sb01g012185				Sb01g012185	1	11161676	11162417			-
	Sb01g012190				Sb01g012190	1	11178487	11186045	Os03g47070		+
	Sb01g012195				Sb01g012195	1	11188494	11188718	rice_3_26551482_26551604		-
	Sb01g012200				Sb01g012200	1	11212188	11217178	Os03g47016		+
	Sb01g012210				Sb01g012210	1	11219754	11222687	Os03g47010		-
	Sb01g012220				Sb01g012220	1	11227645	11228122	Os03g46930		+
	Sb01g012230				Sb01g012230	1	11244033	11246659	Os03g46920		+
	Sb01g012240				Sb01g012240	1	11249512	11254055	Os03g46910		+
	sorghum_1_11254846_11254928				sorghum_1_11254846_11254928	1	11254846	11254928	rice_3_26475495_26475578		+
	Sb01g012250				Sb01g012250	1	11259304	11262053	Os03g46790	P	-
	Sb01g012260				Sb01g012260	1	11287512	11290825		Sb01g012250	-
	Sb01g012270				Sb01g012270	1	11331058	11331267		I	+
	Sb01g012275				Sb01g012275	1	11335958	11336542		I	+
	Sb01g012280				Sb01g012280	1	11344208	11345259		Sb01g012250	-
	Sb01g012290				Sb01g012290	1	11357827	11360752			+
	sorghum_1_11361784_11361917				sorghum_1_11361784_11361917	1	11361784	11361917			-
	Sb01g012300				Sb01g012300	1	11362384	11363490	Os03g46770		-
	sorghum_1_11365015_11365087				sorghum_1_11365015_11365087	1	11365015	11365087	rice_3_26408303_26408375		-
	sorghum_1_11365015_11365094				sorghum_1_11365015_11365094	1	11365015	11365094			-
	sorghum_1_11368743_11368823				sorghum_1_11368743_11368823	1	11368743	11368823	rice_3_26405998_26406078		-
	sorghum_1_11368749_11368822				sorghum_1_11368749_11368822	1	11368749	11368822			-
	Sb01g012305				Sb01g012305	1	11373611	11374060			-
	Sb01g012310				Sb01g012310	1	11375471	11378660	rice_3_26295541_26295718		+
	Sb01g012320				Sb01g012320	1	11399160	11400851	Os03g46570		+
	Sb01g012330				Sb01g012330	1	11404705	11407150	Os03g46600		+
	Sb01g012340				Sb01g012340	1	11412471	11415802			+
	Sb01g012345				Sb01g012345	1	11419588	11421976			+
	Sb01g012350				Sb01g012350	1	11422197	11423294			+
	Sb01g012360				Sb01g012360	1	11425646	11426371	Os03g46640		-
	Sb01g012370				Sb01g012370	1	11427495	11433733	Os03g46650		-
	Sb01g012380				Sb01g012380	1	11437049	11439968	Os03g46660		-
	sorghum_1_11442578_11442881				sorghum_1_11442578_11442881	1	11442578	11442881			+
	Sb01g012390				Sb01g012390	1	11446058	11447202	Os03g46681		+
	Sb01g012395				Sb01g012395	1	11448472	11448717			+
	Sb01g012400				Sb01g012400	1	11450789	11451874			+
	Sb01g012410				Sb01g012410	1	11455014	11456575	Os03g46500	P	-
	Sb01g012420				Sb01g012420	1	11460636	11462061		Sb01g012410	-
	Sb01g012430				Sb01g012430	1	11475422	11479874	Os03g46454	P	+
	Sb01g012440				Sb01g012440	1	11482662	11483872		Sb01g012430	+
	Sb01g012450				Sb01g012450	1	11489255	11493082	Os03g46440		+
	Sb01g012460				Sb01g012460	1	11494360	11494929			-
	Sb01g012470				Sb01g012470	1	11506074	11510500	Os03g46410		+
	Sb01g012480				Sb01g012480	1	11510731	11514690	Os03g46390		-
	Sb01g012490				Sb01g012490	1	11525801	11526983	Os03g46350		-
	Sb01g012500				Sb01g012500	1	11532855	11537158	Os03g46330		+
	Sb01g012510				Sb01g012510	1	11537671	11541177			-
	Sb01g012520				Sb01g012520	1	11542915	11544207	rice_3_26155338_26155960		-
	Sb01g012530				Sb01g012530	1	11550616	11552523			+
	Sb01g012540				Sb01g012540	1	11555411	11556637		P	+
	sorghum_1_11568920_11569142				sorghum_1_11568920_11569142	1	11568920	11569142		I	-
	Sb01g012545				Sb01g012545	1	11571260	11571553		Sb01g012540	+
	Sb01g012550				Sb01g012550	1	11573448	11577713	Os03g46310		-
	Sb01g012560				Sb01g012560	1	11579901	11580248	Os03g46300		-
	Sb01g012570				Sb01g012570	1	11604755	11607763	Os03g46260		+
	Sb01g012580				Sb01g012580	1	11609756	11610666	Os03g46200	P	-
	Sb01g012590				Sb01g012590	1	11610980	11611729		Sb01g012580	-
	Sb01g012600				Sb01g012600	1	11616457	11616855			+
	Sb01g012610				Sb01g012610	1	11618856	11622800			+
	Sb01g012620				Sb01g012620	1	11623001	11623904	Os03g46180		-
	Sb01g012630				Sb01g012630	1	11627412	11628237	Os03g46150		-
	Sb01g012640				Sb01g012640	1	11631883	11634199	Os03g46100		+
	Sb01g012650				Sb01g012650	1	11635128	11640213			-
	Sb01g012660				Sb01g012660	1	11645237	11646322			-
	Sb01g012670				Sb01g012670	1	11649232	11652294	Os03g46090		-
	Sb01g012680				Sb01g012680	1	11668933	11677301			+
	sorghum_1_11678405_11678600				sorghum_1_11678405_11678600	1	11678405	11678600			+
	sorghum_1_11679784_11680353				sorghum_1_11679784_11680353	1	11679784	11680353			+
	Sb01g012690				Sb01g012690	1	11681609	11687148			+
	Sb01g012700				Sb01g012700	1	11690231	11691169	Os03g45960	P	-
	Sb01g012703				Sb01g012703	1	11691757	11692539		I	-
	Sb01g012706				Sb01g012706	1	11693952	11694311		Sb01g012700	-
	Sb01g012710				Sb01g012710	1	11697029	11698183		Sb01g012700	-
	Sb01g012720				Sb01g012720	1	11702299	11702565			+
	Sb01g012730				Sb01g012730	1	11709667	11710947	Os03g45930		-
	Sb01g012735				Sb01g012735	1	11730149	11730289			-
	Sb01g012740				Sb01g012740	1	11730337	11733690	Os03g45920		-
	Sb01g012750				Sb01g012750	1	11768127	11769895			+
	sorghum_1_11773214_11773654				sorghum_1_11773214_11773654	1	11773214	11773654		P	-
	sorghum_1_11773233_11773333				sorghum_1_11773233_11773333	1	11773233	11773333		sorghum_1_11773214_11773654	+
	Sb01g012760				Sb01g012760	1	11776407	11778269	Os03g45870		+
	Sb01g012770				Sb01g012770	1	11779836	11780255	Os03g45830	P	-
	Sb01g012780				Sb01g012780	1	11790359	11790673		Sb01g012770	-
	Sb01g012785				Sb01g012785	1	11810432	11812685			-
	sorghum_1_11819854_11819997				sorghum_1_11819854_11819997	1	11819854	11819997			+
	Sb01g012790				Sb01g012790	1	11824575	11832198	Os03g45770		+
	Sb01g012800				Sb01g012800	1	11834618	11837872	Os03g45760		+
	Sb01g012810				Sb01g012810	1	11838516	11840611	Os03g45750		-
	Sb01g012820				Sb01g012820	1	11846939	11850810			-
	Sb01g012830				Sb01g012830	1	11852609	11856778	Os03g45730		+
	Sb01g012840				Sb01g012840	1	11857895	11860557	Os03g45720		+
	Sb01g012850				Sb01g012850	1	11860831	11861280	Os03g45710		-
	Sb01g012852				Sb01g012852	1	11891697	11892731			+
	Sb01g012855				Sb01g012855	1	11914083	11916760			+
	Sb01g012857				Sb01g012857	1	11922129	11922425			-
	Sb01g012860				Sb01g012860	1	11929479	11932709	Os03g45519		+
	Sb01g012870				Sb01g012870	1	11944441	11945284	Os03g45450		+
	Sb01g012880				Sb01g012880	1	11946166	11951075	Os03g45410		-
	Sb01g012890				Sb01g012890	1	11953280	11957029	Os03g45400		-
	Sb01g012900				Sb01g012900	1	11957671	11960587	Os03g45390		-
	sorghum_1_11966145_11966218				sorghum_1_11966145_11966218	1	11966145	11966218	rice_3_25573276_25573349		-
	Sb01g012910				Sb01g012910	1	11968709	11970895	Os03g45370		-
	Sb01g012920				Sb01g012920	1	11976420	11979479	Os03g45344		+
	Sb01g012930				Sb01g012930	1	11980898	11982237	Os03g45340		+
	Sb01g012940				Sb01g012940	1	11982977	11983779			+
	Sb01g012950				Sb01g012950	1	11986555	11987405	Os03g45330		+
	Sb01g012960				Sb01g012960	1	11987498	11992902			-
	Sb01g012970				Sb01g012970	1	11996541	12002173	Os03g45300		-
	Sb01g012973				Sb01g012973	1	12005071	12006798			+
	sorghum_1_12006799_12007411				sorghum_1_12006799_12007411	1	12006799	12007411			+
	Sb01g012976				Sb01g012976	1	12011882	12013664			+
	Sb01g012980				Sb01g012980	1	12014563	12015729			-
	Sb01g012990				Sb01g012990	1	12017413	12019086	Os03g45290		-
	Sb01g013000				Sb01g013000	1	12028506	12029337	Os03g45280		-
	Sb01g013010				Sb01g013010	1	12033664	12035739	Os03g45270		-
	Sb01g013020				Sb01g013020	1	12038067	12041591	Os03g45260		+
	sorghum_1_12043484_12043630				sorghum_1_12043484_12043630	1	12043484	12043630			-
	Sb01g013030				Sb01g013030	1	12044541	12047433	Os03g45210		+
	Sb01g013040				Sb01g013040	1	12064428	12067484			+
	Sb01g013045				Sb01g013045	1	12067627	12070872			+
	Sb01g013050				Sb01g013050	1	12077576	12077845			+
	Sb01g013060				Sb01g013060	1	12079734	12082168			+
	Sb01g013065				Sb01g013065	1	12083736	12083879			+
	Sb01g013070				Sb01g013070	1	12086000	12087287			+
	sorghum_1_12089782_12089915				sorghum_1_12089782_12089915	1	12089782	12089915			-
	sorghum_1_12090605_12090785				sorghum_1_12090605_12090785	1	12090605	12090785			+
	Sb01g013075				Sb01g013075	1	12097846	12098793			+
	Sb01g013080				Sb01g013080	1	12109925	12117727	Os03g45194		+
	Sb01g013085				Sb01g013085	1	12119617	12120210		P	-
	sorghum_1_12120306_12120497				sorghum_1_12120306_12120497	1	12120306	12120497		Sb01g013085	-
	Sb01g013090				Sb01g013090	1	12120928	12126428	Os03g45180		+
	Sb01g013100				Sb01g013100	1	12135530	12140561	Os03g45170		+
	Sb01g013110				Sb01g013110	1	12143305	12153428	Os03g44900		+
	Sb01g013120				Sb01g013120	1	12156971	12160156	Os03g44890		+
	Sb01g013130				Sb01g013130	1	12166454	12168784			+
	Sb01g013140				Sb01g013140	1	12169021	12172551			-
	Sb01g013150				Sb01g013150	1	12173388	12175066			-
	Sb01g013160				Sb01g013160	1	12183889	12187720	Os03g44840		+
	Sb01g013170				Sb01g013170	1	12190146	12196701	Os03g44830		+
	Sb01g013180				Sb01g013180	1	12197242	12199697	Os03g44820		-
	Sb01g013190				Sb01g013190	1	12202743	12205064	Os03g44810		+
	Sb01g013200				Sb01g013200	1	12206135	12209704	Os03g44800		-
	Sb01g013210				Sb01g013210	1	12221656	12224991	Os03g44780		-
	Sb01g013215				Sb01g013215	1	12227359	12233648	Os03g44760		-
	Sb01g013220				Sb01g013220	1	12239089	12241521		P	-
	Sb01g013225				Sb01g013225	1	12242572	12246704		I	-
	Sb01g013230				Sb01g013230	1	12261750	12264353		I	-
	sorghum_1_12269183_12269317				sorghum_1_12269183_12269317	1	12269183	12269317		I	-
	Sb01g013240				Sb01g013240	1	12269556	12271865		Sb01g013220	+
	Sb01g013245				Sb01g013245	1	12274295	12275503			+
	Sb01g013250				Sb01g013250	1	12276722	12278062			+
	Sb01g013260				Sb01g013260	1	12281369	12282497	Os03g44750		+
	Sb01g013270				Sb01g013270	1	12285545	12287480	Os03g44710		-
	Sb01g013280				Sb01g013280	1	12299946	12301700			-
	Sb01g013290				Sb01g013290	1	12317509	12321325			+
	Sb01g013300				Sb01g013300	1	12333929	12340181	Os03g44670		+
	Sb01g013310				Sb01g013310	1	12341269	12345015	Os03g44660		-
	Sb01g013320				Sb01g013320	1	12348735	12353821			+
	Sb01g013330				Sb01g013330	1	12354465	12355535	Os03g44650		+
	Sb01g013340				Sb01g013340	1	12361724	12367344			+
	Sb01g013350				Sb01g013350	1	12369016	12369513		P	-
	Sb01g013360				Sb01g013360	1	12380238	12382734		I	+
	Sb01g013370				Sb01g013370	1	12383193	12383693		Sb01g013350	-
	Sb01g013380				Sb01g013380	1	12384432	12384899			+
	Sb01g013390				Sb01g013390	1	12385036	12389195	Os03g44620		-
	Sb01g013400				Sb01g013400	1	12394160	12401477	Os03g44610		+
	Sb01g013410				Sb01g013410	1	12408833	12411182	Os03g44580		+
	sorghum_1_12411275_12411378				sorghum_1_12411275_12411378	1	12411275	12411378			-
	Sb01g013420				Sb01g013420	1	12414824	12419780	Os03g44560		+
	Sb01g013430				Sb01g013430	1	12427726	12431856	Os03g44540		+
	Sb01g013440				Sb01g013440	1	12434235	12434903	Os03g44520		-
	Sb01g013450				Sb01g013450	1	12442095	12444206			-
	Sb01g013460				Sb01g013460	1	12453895	12463020	Os03g44500		+
	Sb01g013470				Sb01g013470	1	12464091	12472125	Os03g44484		-
	Sb01g013490				Sb01g013490	1	12539370	12541941			-
	Sb01g013500				Sb01g013500	1	12558455	12560584	Os03g44440		-
	sorghum_1_12561275_12561606				sorghum_1_12561275_12561606	1	12561275	12561606	Os03g44430		-
	Sb01g013510				Sb01g013510	1	12561620	12562811			+
	Sb01g013520				Sb01g013520	1	12577208	12579043	Os03g44380		-
	Sb01g013530				Sb01g013530	1	12602542	12607594	Os03g44310		+
	Sb01g013540				Sb01g013540	1	12608186	12611371	Os03g44300		-
	sorghum_1_12611345_12611389				sorghum_1_12611345_12611389	1	12611345	12611389	rice_3_24856594_24856638		-
	Sb01g013550				Sb01g013550	1	12611930	12613163	Os03g44290	P	-
	Sb01g013560				Sb01g013560	1	12617257	12621412		Sb01g013550	-
	Sb01g013570				Sb01g013570	1	12624498	12626006	Os03g44260		-
	Sb01g013580				Sb01g013580	1	12636917	12638049	Os03g44250		+
	Sb01g013590				Sb01g013590	1	12640190	12640995	Os03g44170		+
	Sb01g013600				Sb01g013600	1	12643456	12648751			+
	Sb01g013610				Sb01g013610	1	12650591	12651088			+
	Sb01g013620				Sb01g013620	1	12654483	12657837			-
	Sb01g013625				Sb01g013625	1	12661166	12661342			-
	Sb01g013630				Sb01g013630	1	12661344	12662591			-
	Sb01g013640				Sb01g013640	1	12681103	12682755	Os03g44020		-
	Sb01g013650				Sb01g013650	1	12693028	12695442			-
	Sb01g013660				Sb01g013660	1	12703920	12705472			-
	Sb01g013670				Sb01g013670	1	12709172	12715493			+
	Sb01g013680				Sb01g013680	1	12721072	12725986	Os03g43990		+
	Sb01g013690				Sb01g013690	1	12732747	12737009	Os03g43970	P	+
	Sb01g013700				Sb01g013700	1	12738071	12748209		Sb01g013690	+
	Sb01g013710				Sb01g013710	1	12771371	12776852	Os03g43930		+
	Sb01g013720				Sb01g013720	1	12785126	12788281	Os03g43900		+
	Sb01g013730				Sb01g013730	1	12793536	12801939	Os03g43890		+
	Sb01g013740				Sb01g013740	1	12805272	12806846	Os03g43880	P	+
	Sb01g013750				Sb01g013750	1	12808801	12814279		I	+
	Sb01g013760				Sb01g013760	1	12820790	12822127		P	-
	Sb01g013770				Sb01g013770	1	12832232	12837052		I	+
	Sb01g013780				Sb01g013780	1	12839320	12840405		I	+
	sorghum_1_12841727_12841881				sorghum_1_12841727_12841881	1	12841727	12841881		I	+
	Sb01g013790				Sb01g013790	1	12843332	12844660		Sb01g013760	-
	sorghum_1_12852261_12852465				sorghum_1_12852261_12852465	1	12852261	12852465			+
	Sb01g013800				Sb01g013800	1	12854827	12858122	Os03g43860		+
	Sb01g013810				Sb01g013810	1	12858893	12865009	Os03g43850		-
	Sb01g013820				Sb01g013820	1	12868132	12871613	Os03g43840		+
	sorghum_1_12877015_12877161				sorghum_1_12877015_12877161	1	12877015	12877161		P	-
	sorghum_1_12879906_12880092				sorghum_1_12879906_12880092	1	12879906	12880092		sorghum_1_12877015_12877161	-
	Sb01g013830				Sb01g013830	1	12881018	12883179			+
	Sb01g013840				Sb01g013840	1	12931274	12938052			+
	Sb01g013843				Sb01g013843	1	12946309	12953676	Os03g43810		-
	sorghum_1_12963031_12963174				sorghum_1_12963031_12963174	1	12963031	12963174			+
	Sb01g013846				Sb01g013846	1	12965076	12965354			+
	sorghum_1_12966465_12966599				sorghum_1_12966465_12966599	1	12966465	12966599			-
	Sb01g013850				Sb01g013850	1	12977046	12977759	Os03g43790		-
	Sb01g013860				Sb01g013860	1	12981826	12984231			+
	sorghum_1_12986377_12986553				sorghum_1_12986377_12986553	1	12986377	12986553			+
	Sb01g013870				Sb01g013870	1	12989510	12993304			-
	Sb01g013880				Sb01g013880	1	13018470	13019445	Os03g43770		+
	Sb01g013890				Sb01g013890	1	13033100	13037529	Os03g43760		-
	Sb01g013900				Sb01g013900	1	13043965	13048476	Os03g43730		+
	Sb01g013910				Sb01g013910	1	13049447	13053913	Os03g43720	P	-
	Sb01g013920				Sb01g013920	1	13056683	13061538		Sb01g013910	-
	Sb01g013930				Sb01g013930	1	13084996	13089912	Os03g43684		+
	Sb01g013940				Sb01g013940	1	13096349	13097580	Os03g43650		+
	Sb01g013950				Sb01g013950	1	13113587	13117689	Os03g43590		+
	Sb01g013960				Sb01g013960	1	13122585	13124327	Os03g43580		-
	Sb01g013970				Sb01g013970	1	13136003	13138297			+
	Sb01g013980				Sb01g013980	1	13144778	13150527			+
	Sb01g013990				Sb01g013990	1	13152626	13154089			-
	Sb01g013993				Sb01g013993	1	13154461	13155162			+
	Sb01g013996				Sb01g013996	1	13157088	13157402			+
	sorghum_1_13171721_13173598				sorghum_1_13171721_13173598	1	13171721	13173598	Os03g43510		-
	Sb01g014000				Sb01g014000	1	13175611	13177549			+
	Sb01g014010				Sb01g014010	1	13184632	13188251			-
	sorghum_1_13194384_13194508				sorghum_1_13194384_13194508	1	13194384	13194508			-
	sorghum_1_13195445_13196595				sorghum_1_13195445_13196595	1	13195445	13196595		P	+
	sorghum_1_13195485_13196512				sorghum_1_13195485_13196512	1	13195485	13196512		sorghum_1_13195445_13196595	-
	sorghum_1_13196489_13196616				sorghum_1_13196489_13196616	1	13196489	13196616		sorghum_1_13195445_13196595	+
	sorghum_1_13205633_13205774				sorghum_1_13205633_13205774	1	13205633	13205774			+
	sorghum_1_13206133_13206237				sorghum_1_13206133_13206237	1	13206133	13206237			+
	Sb01g014020				Sb01g014020	1	13208557	13210834			-
	Sb01g014030				Sb01g014030	1	13217197	13218627		P	-
	Sb01g014035				Sb01g014035	1	13236861	13237742		I	-
	Sb01g014040				Sb01g014040	1	13237743	13238184		I	-
	Sb01g014050				Sb01g014050	1	13248958	13253181		I	+
	Sb01g014055				Sb01g014055	1	13255902	13257317		Sb01g014030	+
	Sb01g014060				Sb01g014060	1	13259929	13263131	Os03g43480		+
	Sb01g014070				Sb01g014070	1	13264186	13265751	Os03g43470		+
	Sb01g014080				Sb01g014080	1	13282601	13282774			-
	sorghum_1_13283167_13283290				sorghum_1_13283167_13283290	1	13283167	13283290			-
	Sb01g014090				Sb01g014090	1	13284602	13286286	Os03g43440		+
	Sb01g014100				Sb01g014100	1	13289278	13290916	Os03g43430		+
	Sb01g014110				Sb01g014110	1	13292962	13297444	Os03g43420		+
	Sb01g014120				Sb01g014120	1	13299571	13300755	Os03g43400	P	-
	Sb01g014130				Sb01g014130	1	13320178	13322855		Sb01g014120	+
	Sb01g014140				Sb01g014140	1	13326105	13333996			-
	Sb01g014150				Sb01g014150	1	13340116	13346723	Os03g43390		-
	Sb01g014160				Sb01g014160	1	13358722	13363802	Os03g43360		+
	Sb01g014170				Sb01g014170	1	13364627	13367006	Os03g43020		+
	Sb01g014180				Sb01g014180	1	13370277	13372707			+
	Sb01g014190				Sb01g014190	1	13376811	13385378	Os03g43010		-
	Sb01g014193				Sb01g014193	1	13396707	13397591			+
	Sb01g014196				Sb01g014196	1	13404557	13405018	Os03g42900		-
	Sb01g014200				Sb01g014200	1	13405019	13411009			-
	Sb01g014210				Sb01g014210	1	13415490	13423510	Os03g42830		+
	Sb01g014220				Sb01g014220	1	13425720	13430384	Os03g42820		-
	Sb01g014230				Sb01g014230	1	13435504	13437442	Os03g42810		-
	Sb01g014240				Sb01g014240	1	13441843	13445232	Os03g42799		-
	Sb01g014250				Sb01g014250	1	13446902	13451789	Os03g42760	P	-
	Sb01g014260				Sb01g014260	1	13457393	13458113		I	-
	Sb01g014270				Sb01g014270	1	13459624	13461750		I	-
	Sb01g014280				Sb01g014280	1	13468065	13471360		Sb01g014250	-
	Sb01g014290				Sb01g014290	1	13476623	13488197	Os03g42750		+
	Sb01g014300				Sb01g014300	1	13492656	13494836	Os03g42710		-
	Sb01g014305				Sb01g014305	1	13524858	13525458			+
	Sb01g014310				Sb01g014310	1	13554887	13556755	Os03g42630		-
	sorghum_1_13560175_13560470				sorghum_1_13560175_13560470	1	13560175	13560470			+
	Sb01g014320				Sb01g014320	1	13562878	13563560			+
	Sb01g014330				Sb01g014330	1	13573690	13573935		P	+
	Sb01g014340				Sb01g014340	1	13575477	13578284		Sb01g014330	+
	Sb01g014350				Sb01g014350	1	13591183	13597106		Sb01g014330	+
	Sb01g014351				Sb01g014351	1	13608272	13608938			-
	Sb01g014353				Sb01g014353	1	13613818	13614303			-
	sorghum_1_13617818_13618151				sorghum_1_13617818_13618151	1	13617818	13618151	Os03g42569		-
	Sb01g014354				Sb01g014354	1	13622707	13624434			-
	Sb01g014358				Sb01g014358	1	13629777	13630908			-
	Sb01g014360				Sb01g014360	1	13638743	13639116	Os03g42440		+
	Sb01g014370				Sb01g014370	1	13642313	13643968	Os03g42420		-
	Sb01g014380				Sb01g014380	1	13649308	13651449			+
	Sb01g014383				Sb01g014383	1	13667242	13667794			-
	Sb01g014386				Sb01g014386	1	13684066	13686006			-
	Sb01g014390				Sb01g014390	1	13687622	13689136			-
	Sb01g014400				Sb01g014400	1	13690671	13694235	Os03g42370	P	-
	Sb01g014410				Sb01g014410	1	13719589	13721495		Sb01g014400	-
	Sb01g014420				Sb01g014420	1	13724205	13726237		Sb01g014400	-
	Sb01g014430				Sb01g014430	1	13737718	13739520		Sb01g014400	-
	Sb01g014440				Sb01g014440	1	13744439	13746440		Sb01g014400	-
	Sb01g014450				Sb01g014450	1	13756089	13758697			-
	Sb01g014455				Sb01g014455	1	13767922	13768161			-
	sorghum_1_13768895_13769439				sorghum_1_13768895_13769439	1	13768895	13769439			-
	Sb01g014460				Sb01g014460	1	13770459	13773171	Os03g42230	P	-
	Sb01g014470				Sb01g014470	1	13782823	13783551		I	-
	Sb01g014480				Sb01g014480	1	13786852	13790451		Sb01g014460	-
	Sb01g014490				Sb01g014490	1	13791843	13793490		Sb01g014460	-
	sorghum_1_13799898_13800011				sorghum_1_13799898_13800011	1	13799898	13800011		I	-
	Sb01g014500				Sb01g014500	1	13802886	13805556		Sb01g014460	-
	Sb01g014510				Sb01g014510	1	13824327	13828512		I	-
	Sb01g014520				Sb01g014520	1	13829248	13830605		Sb01g014460	-
	sorghum_1_13841063_13841315				sorghum_1_13841063_13841315	1	13841063	13841315			+
	Sb01g014530				Sb01g014530	1	13845517	13846572			+
	Sb01g014540				Sb01g014540	1	13847708	13849185	Os03g42130	P	+
	Sb01g014550				Sb01g014550	1	13853361	13854813		Sb01g014540	+
	Sb01g014560				Sb01g014560	1	13856707	13857949		Sb01g014540	+
	Sb01g014570				Sb01g014570	1	13859189	13864319	Os03g42110		+
	Sb01g014580				Sb01g014580	1	13869109	13870388	Os03g42100		+
	Sb01g014590				Sb01g014590	1	13904743	13906239	Os03g42070		+
	sorghum_1_13909450_13909673				sorghum_1_13909450_13909673	1	13909450	13909673			+
	Sb01g014595				Sb01g014595	1	13915309	13918806			+
	Sb01g014600				Sb01g014600	1	13919185	13919625			+
	Sb01g014610				Sb01g014610	1	13921006	13925896	Os03g42040		+
	Sb01g014620				Sb01g014620	1	13926528	13931352	Os03g42020		-
	Sb01g014630				Sb01g014630	1	13932283	13937936	Os03g42010		-
	Sb01g014640				Sb01g014640	1	13957114	13962372	Os03g41612		+
	Sb01g014650				Sb01g014650	1	13968102	13969604	Os03g41600		-
	Sb01g014660				Sb01g014660	1	13977208	13979517			-
	sorghum_1_13981793_13981893				sorghum_1_13981793_13981893	1	13981793	13981893	Os03g41530		-
	Sb01g014670				Sb01g014670	1	13987668	13988720			+
	Sb01g014680				Sb01g014680	1	13989001	14004814	Os03g41510	P	-
	Sb01g014690				Sb01g014690	1	14004978	14008336		I	+
	Sb01g014700				Sb01g014700	1	14010452	14014172		I	+
	Sb01g014710				Sb01g014710	1	14016470	14033606		Sb01g014680	-
	Sb01g014720				Sb01g014720	1	14035941	14038920	Os03g41460		+
	Sb01g014730				Sb01g014730	1	14039204	14041291	Os03g41419	P	-
	Sb01g014740				Sb01g014740	1	14043129	14045820		Sb01g014730	-
	Sb01g014750				Sb01g014750	1	14048127	14051705			+
	sorghum_1_14073998_14074423				sorghum_1_14073998_14074423	1	14073998	14074423	Os03g41350		-
	Sb01g014760				Sb01g014760	1	14074561	14078491			+
	Sb01g014770				Sb01g014770	1	14081002	14087713			+
[truncated: 42,588 more rows]
